# Supplementary material for: Unraveling the underlying pathogenic factors driving nonalcoholic steatohepatitis and hepatocellular carcinoma: an in-depth analysis of prognostically relevant gene signatures in hepatocellular carcinoma
Source: J Transl Med. 2024 Jan 18;22:72. doi: 10.1186/s12967-024-04885-6 (PMC10795264; doi:10.1186/s12967-024-04885-6)
Supplement: Supplementary file 1 — Additional file 1: Table S1. Primers used in this study. Table S2. Expression programs detected by cNMF in each of the 32 samples, Related to Fig. 3. Table S3. Meta-programs, each derived from multiple related cNMF programs, ordered from most to least significant, Related to Fig. 4. Table S4. Gene intersection between multiple groups, Related to Fig. 7. Table S5. Results of univariate Cox regression screening, Related to Fig. 7. Table S6. Results of Lasso-COX regression screening, Related to Fig. 7. Table S7. Results of multivariate Cox regression screening, Related to Fig. 7. [file 12967_2024_4885_MOESM1_ESM.zip]

Archive with 7 entries (7 files):
- Table S1.xlsx
- Table S2_ESM.xlsx
- Table S3_ESM.xlsx
- Table S4_ESM.xlsx
- Table S5_ESM.xlsx
- Table S6_ESM.xlsx
- Table S7_ESM.xlsx
