# Supplementary material for: Unraveling the underlying pathogenic factors driving nonalcoholic steatohepatitis and hepatocellular carcinoma: an in-depth analysis of prognostically relevant gene signatures in hepatocellular carcinoma
Source: J Transl Med. 2024 Jan 18;22:72. doi: 10.1186/s12967-024-04885-6 (PMC10795264; doi:10.1186/s12967-024-04885-6)
Supplement: Supplementary file 1 — Additional file 1: Table S1. Primers used in this study. Table S2. Expression programs detected by cNMF in each of the 32 samples, Related to Fig. 3. Table S3. Meta-programs, each derived from multiple related cNMF programs, ordered from most to least significant, Related to Fig. 4. Table S4. Gene intersection between multiple groups, Related to Fig. 7. Table S5. Results of univariate Cox regression screening, Related to Fig. 7. Table S6. Results of Lasso-COX regression screening, Related to Fig. 7. Table S7. Results of multivariate Cox regression screening, Related to Fig. 7. [file 12967_2024_4885_MOESM1_ESM.zip › Table S2_ESM.xlsx]

## Sheet: Sheet1
Table. S2 Expression programs detected by cNMF in each of the 32 samples, Related to Figure 3.
ID	Description	GeneRatio	BgRatio	pvalue	p.adjust	qvalue	geneID	Count	program
XENOBIOTIC_METABOLISM	XENOBIOTIC_METABOLISM	9/22	200/4857	8.89227e-08	1.86738e-06	1.59125e-06	CYB5A/ADH1C/RBP4/DDT/FABP1/CYP2E1/TMEM176B/PTGR1/HRG	9	H08_1
COAGULATION	COAGULATION	5/22	138/4857	0.000307078	0.00322432	0.00274754	APOC1/SERPINA1/APOC2/HRG/APOC3	5	H08_1
BILE_ACID_METABOLISM	BILE_ACID_METABOLISM	3/22	112/4857	0.0133581	0.0935068	0.07968	AGXT/SOD1/ALDH1A1	3	H08_1
FATTY_ACID_METABOLISM	FATTY_ACID_METABOLISM	3/22	158/4857	0.0330467	0.173495	0.14784	ADH1C/FABP1/ALDH1A1	3	H08_1
ADIPOGENESIS	ADIPOGENESIS	3/22	200/4857	0.0595487	0.20842	0.177601	DDT/SOD1/UQCRQ	3	H08_1
KRAS_SIGNALING_UP	KRAS_SIGNALING_UP	3/22	200/4857	0.0595487	0.20842	0.177601	RBP4/TMEM176A/TMEM176B	3	H08_1
Angiogenesis	Angiogenesis	4/17	73/4857	9.64249e-05	0.00183207	0.0015225	CD34/RAMP2/EFNB2/FLT1	4	H08_2
KRAS_SIGNALING_UP	KRAS_SIGNALING_UP	4/17	200/4857	0.00435165	0.0413407	0.0343552	GNG11/PLVAP/PECAM1/EMP1	4	H08_2
APICAL_JUNCTION	APICAL_JUNCTION	3/17	200/4857	0.0305315	0.145024	0.120519	CD34/CLDN5/PECAM1	3	H08_2
EPITHELIAL_MESENCHYMAL_TRANSITION	EPITHELIAL_MESENCHYMAL_TRANSITION	3/17	200/4857	0.0305315	0.145024	0.120519	COL4A1/COL4A2/GJA1	3	H08_2
COAGULATION	COAGULATION	2/17	138/4857	0.0825383	0.313645	0.260647	CRIP2/PECAM1	2	H08_2
ESTROGEN_RESPONSE_EARLY	ESTROGEN_RESPONSE_EARLY	2/17	200/4857	0.153312	0.485489	0.403453	PODXL/GJA1	2	H08_2
ALLOGRAFT_REJECTION	ALLOGRAFT_REJECTION	4/11	200/4857	0.000733034	0.0131946	0.0123458	CD3D/B2M/CD3E/RPS19	4	H08_3
DNA damage	DNA damage	2/11	110/4857	0.024465	0.176973	0.165588	RPS3/RPS27A	2	H08_3
Metastasis	Metastasis	2/11	166/4857	0.0521524	0.176973	0.165588	S100A4/B2M	2	H08_3
APICAL_JUNCTION	APICAL_JUNCTION	2/11	200/4857	0.0726672	0.176973	0.165588	PFN1/RAC2	2	H08_3
HYPOXIA	HYPOXIA	2/11	200/4857	0.0726672	0.176973	0.165588	S100A4/BTG1	2	H08_3
INTERFERON_GAMMA_RESPONSE	INTERFERON_GAMMA_RESPONSE	2/11	200/4857	0.0726672	0.176973	0.165588	B2M/BTG1	2	H08_3
G2M_CHECKPOINT	G2M_CHECKPOINT	14/23	200/4857	1.51647e-14	3.18458e-13	2.07516e-13	TOP2A/UBE2C/NUSAP1/STMN1/CENPF/CKS1B/CENPA/BIRC5/KPNA2/PTTG1/HMMR/CDKN3/HMGN2/CDK1	14	H08_4
E2F_TARGETS	E2F_TARGETS	12/23	200/4857	1.5577e-11	1.63558e-10	1.06579e-10	TOP2A/STMN1/HMGB2/CKS1B/MXD3/BIRC5/KPNA2/PTTG1/UBE2T/HMMR/CDKN3/CDK1	12	H08_4
Cell Cycle	Cell Cycle	9/23	137/4857	5.08156e-09	3.55709e-08	2.31791e-08	TOP2A/NUSAP1/CKS1B/CENPA/KPNA2/PTTG1/CDC25C/UBE2T/HMMR	9	H08_4
Proliferation	Proliferation	5/23	88/4857	4.53128e-05	0.000237892	0.000155017	ASPM/TOP2A/HMGB2/CCNB1/CDK1	5	H08_4
MITOTIC_SPINDLE	MITOTIC_SPINDLE	5/23	199/4857	0.00201996	0.00848382	0.0055283	TOP2A/NUSAP1/CENPF/BIRC5/CDK1	5	H08_4
Invasion	Invasion	3/23	97/4857	0.0102351	0.035823	0.0233433	H2AFZ/HMGB2/CKS1B	3	H08_4
COMPLEMENT	COMPLEMENT	6/14	200/4857	1.03052e-05	0.000206103	0.000184408	CTSB/C1QC/C1QA/FCER1G/LGMN/LIPA	6	H08_5
COAGULATION	COAGULATION	3/14	138/4857	0.00649161	0.0649161	0.0580828	CTSB/C1QA/LGMN	3	H08_5
Inflammation	Inflammation	2/14	112/4857	0.0400315	0.266877	0.238784	FCER1G/MARCKS	2	H08_5
ALLOGRAFT_REJECTION	ALLOGRAFT_REJECTION	2/14	200/4857	0.111008	0.441691	0.395197	IGSF6/CD74	2	H08_5
KRAS_SIGNALING_UP	KRAS_SIGNALING_UP	2/14	200/4857	0.111008	0.441691	0.395197	FCER1G/GPNMB	2	H08_5
REACTIVE_OXYGEN_SPECIES_PATHWAY	REACTIVE_OXYGEN_SPECIES_PATHWAY	1/14	49/4857	0.132507	0.441691	0.395197	FTL	1	H08_5
Apoptosis	Apoptosis	1/5	66/4857	0.0661481	0.189688	0.189688	ST20	1	H18_1
PI3K_AKT_MTOR_SIGNALING	PI3K_AKT_MTOR_SIGNALING	1/5	105/4857	0.103559	0.189688	0.189688	SFN	1	H18_1
DNA damage	DNA damage	1/5	110/4857	0.108267	0.189688	0.189688	SFN	1	H18_1
EPITHELIAL_MESENCHYMAL_TRANSITION	EPITHELIAL_MESENCHYMAL_TRANSITION	1/5	200/4857	0.189688	0.189688	0.189688	SNTB1	1	H18_1
ESTROGEN_RESPONSE_EARLY	ESTROGEN_RESPONSE_EARLY	1/5	200/4857	0.189688	0.189688	0.189688	SFN	1	H18_1
ESTROGEN_RESPONSE_LATE	ESTROGEN_RESPONSE_LATE	1/5	200/4857	0.189688	0.189688	0.189688	SFN	1	H18_1
Proliferation	Proliferation	2/9	88/4857	0.010757	0.116002	0.075143	DLGAP5/AGER	2	H18_2
Cell Cycle	Cell Cycle	2/9	137/4857	0.0249697	0.116002	0.075143	KIF23/DLGAP5	2	H18_2
UV_RESPONSE_DN	UV_RESPONSE_DN	2/9	144/4857	0.0274105	0.116002	0.075143	SYNJ2/WDR37	2	H18_2
Stemness	Stemness	2/9	166/4857	0.0356929	0.116002	0.075143	MYB/CD200	2	H18_2
MITOTIC_SPINDLE	MITOTIC_SPINDLE	2/9	199/4857	0.0497342	0.129309	0.0837629	KIF23/DLGAP5	2	H18_2
PANCREAS_BETA_CELLS	PANCREAS_BETA_CELLS	1/9	40/4857	0.0717817	0.155527	0.100746	IAPP	1	H18_2
MITOTIC_SPINDLE	MITOTIC_SPINDLE	2/7	199/4857	0.0306157	0.25512	0.238709	KIF11/HDAC6	2	H18_3
APICAL_SURFACE	APICAL_SURFACE	1/7	44/4857	0.0617531	0.25512	0.238709	ATP8B1	1	H18_3
Invasion	Invasion	1/7	97/4857	0.131772	0.25512	0.238709	SEPHS2	1	H18_3
SPERMATOGENESIS	SPERMATOGENESIS	1/7	135/4857	0.179173	0.25512	0.238709	PCSK1N	1	H18_3
Cell Cycle	Cell Cycle	1/7	137/4857	0.181605	0.25512	0.238709	KIF11	1	H18_3
G2M_CHECKPOINT	G2M_CHECKPOINT	1/7	200/4857	0.25512	0.25512	0.238709	KIF11	1	H18_3
Inflammation	Inflammation	2/8	112/4857	0.0134763	0.200516	0.168856	CCL18/CCL2	2	H18_4
HEME_METABOLISM	HEME_METABOLISM	2/8	200/4857	0.0401033	0.200516	0.168856	HBD/MXI1	2	H18_4
INFLAMMATORY_RESPONSE	INFLAMMATORY_RESPONSE	2/8	200/4857	0.0401033	0.200516	0.168856	EBI3/CCL2	2	H18_4
Hypoxia	Hypoxia	1/8	83/4857	0.128894	0.285837	0.240705	MXI1	1	H18_4
IL6_JAK_STAT3_SIGNALING	IL6_JAK_STAT3_SIGNALING	1/8	87/4857	0.13472	0.285837	0.240705	EBI3	1	H18_4
Proliferation	Proliferation	1/8	88/4857	0.136172	0.285837	0.240705	EBI3	1	H18_4
KRAS_SIGNALING_DN	KRAS_SIGNALING_DN	2/6	200/4857	0.0226823	0.223089	0.216767	C5/IDUA	2	H18_5
CHOLESTEROL_HOMEOSTASIS	CHOLESTEROL_HOMEOSTASIS	1/6	74/4857	0.0880461	0.223089	0.216767	SC5D	1	H18_5
Proliferation	Proliferation	1/6	88/4857	0.103954	0.223089	0.216767	ADK	1	H18_5
PEROXISOME	PEROXISOME	1/6	104/4857	0.12185	0.223089	0.216767	ABCD2	1	H18_5
BILE_ACID_METABOLISM	BILE_ACID_METABOLISM	1/6	112/4857	0.130685	0.223089	0.216767	ABCD2	1	H18_5
COAGULATION	COAGULATION	1/6	138/4857	0.158892	0.223089	0.216767	C3	1	H18_5
Metastasis	Metastasis	2/7	166/4857	0.021776	0.169969	0.146385	CTSB/CDCP1	2	H21_1
COMPLEMENT	COMPLEMENT	2/7	200/4857	0.0309035	0.169969	0.146385	CTSB/LIPA	2	H21_1
EMT	EMT	1/7	90/4857	0.122789	0.25624	0.220685	CTSB	1	H21_1
COAGULATION	COAGULATION	1/7	138/4857	0.182819	0.25624	0.220685	CTSB	1	H21_1
IL2_STAT5_SIGNALING	IL2_STAT5_SIGNALING	1/7	199/4857	0.253999	0.25624	0.220685	CDCP1	1	H21_1
HEME_METABOLISM	HEME_METABOLISM	1/7	200/4857	0.25512	0.25624	0.220685	CTSB	1	H21_1
EPITHELIAL_MESENCHYMAL_TRANSITION	EPITHELIAL_MESENCHYMAL_TRANSITION	13/23	200/4857	5.30247e-13	1.37864e-11	8.93048e-12	DCN/LUM/COL1A2/TIMP1/BGN/COL6A2/COL3A1/TPM1/PCOLCE/CTHRC1/TAGLN/VCAN/CALD1	13	H21_2
EMT	EMT	9/23	90/4857	1.13452e-10	1.47488e-09	9.55388e-10	LUM/COL1A2/TIMP1/BGN/COL6A2/COL3A1/PCOLCE/TAGLN/VCAN	9	H21_2
Invasion	Invasion	7/23	97/4857	1.92429e-07	1.66772e-06	1.08031e-06	LUM/COL1A2/BGN/COL6A2/COL3A1/VCAN/CALD1	7	H21_2
ANGIOGENESIS	ANGIOGENESIS	4/23	36/4857	2.03701e-05	0.000132406	8.57689e-05	LUM/TIMP1/COL3A1/VCAN	4	H21_2
COAGULATION	COAGULATION	5/23	138/4857	0.000383494	0.00199417	0.00129177	C1R/C1S/TIMP1/CFH/PRSS23	5	H21_2
APOPTOSIS	APOPTOSIS	5/23	161/4857	0.000779446	0.0033776	0.00218792	DCN/LUM/TIMP1/GPX3/BGN	5	H21_2
Angiogenesis	Angiogenesis	3/21	73/4857	0.00356728	0.0856148	0.0788557	RAMP2/FLT1/EFNB2	3	H21_4
APICAL_JUNCTION	APICAL_JUNCTION	4/21	200/4857	0.00962005	0.115441	0.106327	PECAM1/CLDN5/GNAI2/ADAM15	4	H21_4
Quiescence	Quiescence	2/21	66/4857	0.0323468	0.254309	0.234232	TM4SF1/EMP1	2	H21_4
IL2_STAT5_SIGNALING	IL2_STAT5_SIGNALING	3/21	199/4857	0.0523307	0.254309	0.234232	PLPP1/EMP1/PNP	3	H21_4
KRAS_SIGNALING_UP	KRAS_SIGNALING_UP	3/21	200/4857	0.0529811	0.254309	0.234232	PECAM1/ADGRL4/EMP1	3	H21_4
ANDROGEN_RESPONSE	ANDROGEN_RESPONSE	2/21	100/4857	0.0683939	0.273575	0.251977	PLPP1/SAT1	2	H21_4
COAGULATION	COAGULATION	9/20	138/4857	1.19832e-09	2.15697e-08	1.6398e-08	C3/APOC3/APOC1/SERPINC1/ANG/FGA/HRG/APOA1/TF	9	H23_1
COMPLEMENT	COMPLEMENT	4/20	200/4857	0.00804207	0.036806	0.0279812	C3/APOC1/SERPINC1/ANG	4	H23_1
XENOBIOTIC_METABOLISM	XENOBIOTIC_METABOLISM	4/20	200/4857	0.00804207	0.036806	0.0279812	RBP4/VTN/TMEM176B/HRG	4	H23_1
ANGIOGENESIS	ANGIOGENESIS	2/20	36/4857	0.00933322	0.036806	0.0279812	VTN/APOH	2	H23_1
BILE_ACID_METABOLISM	BILE_ACID_METABOLISM	3/20	112/4857	0.0102239	0.036806	0.0279812	TTR/GC/APOA1	3	H23_1
PEROXISOME	PEROXISOME	2/20	104/4857	0.0671854	0.201556	0.15323	TTR/ALB	2	H23_1
Inflammation	Inflammation	2/6	112/4857	0.00744074	0.10417	0.086156	SLC28A2/RASGRP1	2	H23_2
ESTROGEN_RESPONSE_EARLY	ESTROGEN_RESPONSE_EARLY	2/6	200/4857	0.0226823	0.105851	0.0875456	TIAM1/RASGRP1	2	H23_2
INFLAMMATORY_RESPONSE	INFLAMMATORY_RESPONSE	2/6	200/4857	0.0226823	0.105851	0.0875456	SLC28A2/RASGRP1	2	H23_2
IL6_JAK_STAT3_SIGNALING	IL6_JAK_STAT3_SIGNALING	1/6	87/4857	0.102825	0.223089	0.18451	IL12RB1	1	H23_2
INTERFERON_ALPHA_RESPONSE	INTERFERON_ALPHA_RESPONSE	1/6	97/4857	0.114057	0.223089	0.18451	TRIM14	1	H23_2
PI3K_AKT_MTOR_SIGNALING	PI3K_AKT_MTOR_SIGNALING	1/6	105/4857	0.122958	0.223089	0.18451	TIAM1	1	H23_2
APICAL_JUNCTION	APICAL_JUNCTION	2/9	200/4857	0.050188	0.315293	0.315293	MYH10/PARVA	2	H23_3
WNT_BETA_CATENIN_SIGNALING	WNT_BETA_CATENIN_SIGNALING	1/9	42/4857	0.0752474	0.315293	0.315293	DVL2	1	H23_3
Angiogenesis	Angiogenesis	1/9	73/4857	0.127514	0.315293	0.315293	PARVA	1	H23_3
EMT	EMT	1/9	90/4857	0.155047	0.315293	0.315293	COL4A1	1	H23_3
UV_RESPONSE_DN	UV_RESPONSE_DN	1/9	144/4857	0.237455	0.315293	0.315293	NR1D2	1	H23_3
DNA_REPAIR	DNA_REPAIR	1/9	150/4857	0.246155	0.315293	0.315293	TAF10	1	H23_3
ANGIOGENESIS	ANGIOGENESIS	1/8	36/4857	0.0578208	0.285837	0.285837	SLCO2A1	1	H28_2
Proliferation	Proliferation	1/8	88/4857	0.136172	0.285837	0.285837	TK1	1	H28_2
EMT	EMT	1/8	90/4857	0.139068	0.285837	0.285837	MMP1	1	H28_2
Inflammation	Inflammation	1/8	112/4857	0.170368	0.285837	0.285837	TNFAIP2	1	H28_2
Cell Cycle	Cell Cycle	1/8	137/4857	0.204723	0.285837	0.285837	ZWINT	1	H28_2
COAGULATION	COAGULATION	1/8	138/4857	0.206071	0.285837	0.285837	MMP1	1	H28_2
EPITHELIAL_MESENCHYMAL_TRANSITION	EPITHELIAL_MESENCHYMAL_TRANSITION	10/14	200/4857	9.74437e-12	1.94887e-10	1.53859e-10	TAGLN/TPM2/TPM1/FMOD/TIMP3/THY1/CALD1/VCAN/COL4A2/MYL9	10	H28_3
EMT	EMT	3/14	90/4857	0.00193185	0.00958275	0.00756533	TAGLN/VCAN/MYL9	3	H28_3
APICAL_JUNCTION	APICAL_JUNCTION	4/14	200/4857	0.00201693	0.00958275	0.00756533	THY1/VCAN/ACTN1/MYL9	4	H28_3
MYOGENESIS	MYOGENESIS	4/14	200/4857	0.00201693	0.00958275	0.00756533	TAGLN/TPM2/PDLIM7/COL4A2	4	H28_3
Invasion	Invasion	3/14	97/4857	0.00239569	0.00958275	0.00756533	THY1/CALD1/VCAN	3	H28_3
ANGIOGENESIS	ANGIOGENESIS	1/14	36/4857	0.09904	0.282971	0.223398	VCAN	1	H28_3
KRAS_SIGNALING_DN	KRAS_SIGNALING_DN	2/5	200/4857	0.0155398	0.108778	0.0981459	SPHK2/NPHS1	2	H28_4
Inflammation	Inflammation	1/5	112/4857	0.110145	0.189688	0.171147	ICOSLG	1	H28_4
Stemness	Stemness	1/5	166/4857	0.15966	0.189688	0.171147	QPCTL	1	H28_4
ALLOGRAFT_REJECTION	ALLOGRAFT_REJECTION	1/5	200/4857	0.189688	0.189688	0.171147	ICOSLG	1	H28_4
HEME_METABOLISM	HEME_METABOLISM	1/5	200/4857	0.189688	0.189688	0.171147	FTCD	1	H28_4
INFLAMMATORY_RESPONSE	INFLAMMATORY_RESPONSE	1/5	200/4857	0.189688	0.189688	0.171147	ICOSLG	1	H28_4
Quiescence	Quiescence	3/12	66/4857	0.000483132	0.00638602	0.00532168	CREM/PTPRC/NR4A2	3	H28_5
ALLOGRAFT_REJECTION	ALLOGRAFT_REJECTION	4/12	200/4857	0.00106434	0.00638602	0.00532168	B2M/PTPRC/CD2/SRGN	4	H28_5
HYPOXIA	HYPOXIA	4/12	200/4857	0.00106434	0.00638602	0.00532168	CXCR4/BTG1/TNFAIP3/ZFP36	4	H28_5
TNFA_SIGNALING_VIA_NFKB	TNFA_SIGNALING_VIA_NFKB	4/12	200/4857	0.00106434	0.00638602	0.00532168	NR4A2/BTG1/TNFAIP3/ZFP36	4	H28_5
INTERFERON_GAMMA_RESPONSE	INTERFERON_GAMMA_RESPONSE	3/12	200/4857	0.0114889	0.0551466	0.0459555	B2M/BTG1/TNFAIP3	3	H28_5
Metastasis	Metastasis	2/12	166/4857	0.0612089	0.244836	0.20403	B2M/EZR	2	H28_5
Angiogenesis	Angiogenesis	3/10	73/4857	0.000362456	0.00652421	0.00610453	JAG2/ESM1/SOX18	3	H28_6
Inflammation	Inflammation	2/10	112/4857	0.0210164	0.189148	0.17698	CXCL2/FFAR2	2	H28_6
ANGIOGENESIS	ANGIOGENESIS	1/10	36/4857	0.0717602	0.299732	0.280451	JAG2	1	H28_6
HEDGEHOG_SIGNALING	HEDGEHOG_SIGNALING	1/10	36/4857	0.0717602	0.299732	0.280451	ADGRG1	1	H28_6
WNT_BETA_CATENIN_SIGNALING	WNT_BETA_CATENIN_SIGNALING	1/10	42/4857	0.0832588	0.299732	0.280451	JAG2	1	H28_6
Quiescence	Quiescence	1/10	66/4857	0.127983	0.34495	0.32276	CXCL2	1	H28_6
COAGULATION	COAGULATION	6/22	138/4857	2.41991e-05	0.000556578	0.000483981	FGA/CLU/C8G/SERPINA1/C3/FGG	6	H30_1
REACTIVE_OXYGEN_SPECIES_PATHWAY	REACTIVE_OXYGEN_SPECIES_PATHWAY	3/22	49/4857	0.00129877	0.0128142	0.0111428	TXNRD1/MGST1/PRDX6	3	H30_1
COMPLEMENT	COMPLEMENT	5/22	200/4857	0.00167142	0.0128142	0.0111428	PRSS3/F5/CLU/SERPINA1/C3	5	H30_1
CHOLESTEROL_HOMEOSTASIS	CHOLESTEROL_HOMEOSTASIS	2/22	74/4857	0.0434646	0.249921	0.217323	SCD/CLU	2	H30_1
XENOBIOTIC_METABOLISM	XENOBIOTIC_METABOLISM	3/22	200/4857	0.0595487	0.273924	0.238195	AKR1C3/CES1/VTN	3	H30_1
ANGIOGENESIS	ANGIOGENESIS	1/22	36/4857	0.151281	0.579911	0.50427	VTN	1	H30_1
ALLOGRAFT_REJECTION	ALLOGRAFT_REJECTION	8/19	200/4857	3.67888e-07	8.46143e-06	6.58326e-06	CD3D/CD2/CD3E/LCK/CD3G/IL2RG/CD8A/PRF1	8	H30_2
PI3K_AKT_MTOR_SIGNALING	PI3K_AKT_MTOR_SIGNALING	4/19	105/4857	0.000622524	0.00625856	0.00486936	CXCR4/LCK/SLA/IL2RG	4	H30_2
KRAS_SIGNALING_UP	KRAS_SIGNALING_UP	5/19	200/4857	0.000816334	0.00625856	0.00486936	CXCR4/IL7R/TNFAIP3/BIRC3/IL2RG	5	H30_2
TNFA_SIGNALING_VIA_NFKB	TNFA_SIGNALING_VIA_NFKB	4/19	200/4857	0.00664414	0.0382038	0.0297238	IL7R/BTG1/TNFAIP3/BIRC3	4	H30_2
APOPTOSIS	APOPTOSIS	3/19	161/4857	0.0234484	0.107863	0.0839207	CD2/BIRC3/PRF1	3	H30_2
HYPOXIA	HYPOXIA	3/19	200/4857	0.040975	0.157071	0.122206	CXCR4/BTG1/TNFAIP3	3	H30_2
COMPLEMENT	COMPLEMENT	6/12	200/4857	3.39901e-06	4.41871e-05	3.9357e-05	CTSB/APOC1/C1QC/LGMN/PLA2G7/C1QA	6	H30_5
COAGULATION	COAGULATION	4/12	138/4857	0.000258672	0.00168137	0.00149757	CTSB/APOC1/LGMN/C1QA	4	H30_5
HEME_METABOLISM	HEME_METABOLISM	2/12	200/4857	0.0849029	0.336585	0.299792	CTSB/ACP5	2	H30_5
APICAL_SURFACE	APICAL_SURFACE	1/12	44/4857	0.103564	0.336585	0.299792	RHCG	1	H30_5
CHOLESTEROL_HOMEOSTASIS	CHOLESTEROL_HOMEOSTASIS	1/12	74/4857	0.168436	0.396602	0.353249	LGMN	1	H30_5
EMT	EMT	1/12	90/4857	0.201246	0.396602	0.353249	CTSB	1	H30_5
Cell Cycle	Cell Cycle	6/15	137/4857	1.83334e-06	3.48334e-05	2.3158e-05	ZWINT/TUBB/MKI67/SHCBP1/KIF11/RRM2	6	H30_6
E2F_TARGETS	E2F_TARGETS	4/15	200/4857	0.00266263	0.0168633	0.0112111	TUBB/MKI67/RRM2/STMN1	4	H30_6
G2M_CHECKPOINT	G2M_CHECKPOINT	4/15	200/4857	0.00266263	0.0168633	0.0112111	TPX2/MKI67/KIF11/STMN1	4	H30_6
Metastasis	Metastasis	3/15	166/4857	0.0131782	0.0625966	0.0416155	MKI67/PKM/STMN1	3	H30_6
APICAL_JUNCTION	APICAL_JUNCTION	3/15	200/4857	0.0216975	0.0687089	0.045679	ACTB/ARPC2/ACTG1	3	H30_6
GLYCOLYSIS	GLYCOLYSIS	3/15	200/4857	0.0216975	0.0687089	0.045679	ENO1/PKM/STMN1	3	H30_6
XENOBIOTIC_METABOLISM	XENOBIOTIC_METABOLISM	7/18	200/4857	3.91024e-06	5.47434e-05	4.11605e-05	EPHX1/RBP4/SLC22A1/HSD11B1/AKR1C3/LEAP2/DCXR	7	H34a_1
COAGULATION	COAGULATION	5/18	138/4857	0.000109509	0.000766561	0.000576361	APOC2/APOC1/APOC3/SERPINA1/SERPINC1	5	H34a_1
BILE_ACID_METABOLISM	BILE_ACID_METABOLISM	3/18	112/4857	0.00756695	0.0353124	0.0265507	TTR/GC/HSD17B6	3	H34a_1
COMPLEMENT	COMPLEMENT	3/18	200/4857	0.0355543	0.12444	0.093564	APOC1/SERPINA1/SERPINC1	3	H34a_1
ANGIOGENESIS	ANGIOGENESIS	1/18	36/4857	0.12554	0.261383	0.196529	APOH	1	H34a_1
REACTIVE_OXYGEN_SPECIES_PATHWAY	REACTIVE_OXYGEN_SPECIES_PATHWAY	1/18	49/4857	0.167097	0.261383	0.196529	MGST1	1	H34a_1
ALLOGRAFT_REJECTION	ALLOGRAFT_REJECTION	4/14	200/4857	0.00201693	0.0443725	0.0382156	CD74/IGSF6/SRGN/CAPG	4	H34a_2
Proliferation	Proliferation	2/14	88/4857	0.0256419	0.220173	0.189623	CYBA/CD74	2	H34a_2
Invasion	Invasion	2/14	97/4857	0.0307313	0.220173	0.189623	CAPG/C1QB	2	H34a_2
Inflammation	Inflammation	2/14	112/4857	0.0400315	0.220173	0.189623	FCER1G/CXCL8	2	H34a_2
Metastasis	Metastasis	2/14	166/4857	0.080745	0.244217	0.210331	CXCL8/S100A4	2	H34a_2
ANGIOGENESIS	ANGIOGENESIS	1/14	36/4857	0.09904	0.244217	0.210331	S100A4	1	H34a_2
Hypoxia	Hypoxia	1/7	83/4857	0.113727	0.25512	0.25512	CAV1	1	H34a_3
ANDROGEN_RESPONSE	ANDROGEN_RESPONSE	1/7	100/4857	0.135598	0.25512	0.25512	PLPP1	1	H34a_3
UNFOLDED_PROTEIN_RESPONSE	UNFOLDED_PROTEIN_RESPONSE	1/7	113/4857	0.152009	0.25512	0.25512	CHAC1	1	H34a_3
COAGULATION	COAGULATION	1/7	138/4857	0.182819	0.25512	0.25512	SPARC	1	H34a_3
UV_RESPONSE_DN	UV_RESPONSE_DN	1/7	144/4857	0.190069	0.25512	0.25512	CAV1	1	H34a_3
APOPTOSIS	APOPTOSIS	1/7	161/4857	0.210312	0.25512	0.25512	CAV1	1	H34a_3
COAGULATION	COAGULATION	5/19	138/4857	0.000145247	0.0021787	0.00137602	C8G/ANG/SERPINA1/APOC1/APOC3	5	H34b_2
KRAS_SIGNALING_UP	KRAS_SIGNALING_UP	5/19	200/4857	0.000816334	0.00408167	0.0025779	ARG1/RBP4/TMEM176B/NR0B2/CFHR2	5	H34b_2
XENOBIOTIC_METABOLISM	XENOBIOTIC_METABOLISM	5/19	200/4857	0.000816334	0.00408167	0.0025779	ARG1/RBP4/APOE/VTN/TMEM176B	5	H34b_2
ANGIOGENESIS	ANGIOGENESIS	2/19	36/4857	0.008439	0.0265102	0.0167433	APOH/VTN	2	H34b_2
BILE_ACID_METABOLISM	BILE_ACID_METABOLISM	3/19	112/4857	0.00883672	0.0265102	0.0167433	AGXT/HSD17B6/NR0B2	3	H34b_2
COMPLEMENT	COMPLEMENT	3/19	200/4857	0.040975	0.102437	0.0646973	ANG/SERPINA1/APOC1	3	H34b_2
ALLOGRAFT_REJECTION	ALLOGRAFT_REJECTION	4/13	200/4857	0.0014882	0.0238112	0.0172318	CD74/PTPRC/FCGR2B/IFNGR1	4	H34b_3
Stemness	Stemness	3/13	166/4857	0.0087094	0.0579563	0.0419421	EVI2A/PTPRC/LYZ	3	H34b_3
Quiescence	Quiescence	2/13	66/4857	0.0128807	0.0579563	0.0419421	EVI2A/PTPRC	2	H34b_3
KRAS_SIGNALING_UP	KRAS_SIGNALING_UP	3/13	200/4857	0.0144891	0.0579563	0.0419421	CD37/C3AR1/LCP1	3	H34b_3
Proliferation	Proliferation	2/13	88/4857	0.0222375	0.0711599	0.0514973	CD74/PTPRC	2	H34b_3
IL2_STAT5_SIGNALING	IL2_STAT5_SIGNALING	2/13	199/4857	0.0968732	0.223327	0.161618	CD48/IFNGR1	2	H34b_3
EPITHELIAL_MESENCHYMAL_TRANSITION	EPITHELIAL_MESENCHYMAL_TRANSITION	8/16	200/4857	6.97329e-08	1.39466e-06	1.10105e-06	VCAN/LOXL1/SGCD/GPX7/FAP/DCN/LUM/SERPINE2	8	H34b_4
EMT	EMT	4/16	90/4857	0.000169254	0.00150883	0.00119118	VCAN/PDGFRA/FAP/LUM	4	H34b_4
Invasion	Invasion	4/16	97/4857	0.000226325	0.00150883	0.00119118	VCAN/COPZ2/FAP/LUM	4	H34b_4
ANGIOGENESIS	ANGIOGENESIS	2/16	36/4857	0.00600528	0.0300264	0.023705	VCAN/LUM	2	H34b_4
ANDROGEN_RESPONSE	ANDROGEN_RESPONSE	2/16	100/4857	0.0417487	0.166995	0.131838	LIFR/CDK6	2	H34b_4
APOPTOSIS	APOPTOSIS	2/16	161/4857	0.0967467	0.224772	0.177452	DCN/LUM	2	H34b_4
MYOGENESIS	MYOGENESIS	3/8	200/4857	0.00330401	0.0495602	0.0417349	CASQ2/MYOM1/MYL4	3	H34b_5
Cell Cycle	Cell Cycle	2/8	137/4857	0.0197827	0.14837	0.124944	CDC6/FANCI	2	H34b_5
EPITHELIAL_MESENCHYMAL_TRANSITION	EPITHELIAL_MESENCHYMAL_TRANSITION	2/8	200/4857	0.0401033	0.200516	0.168856	SLIT3/FOXC2	2	H34b_5
Angiogenesis	Angiogenesis	1/8	73/4857	0.114178	0.287064	0.241738	FOXC2	1	H34b_5
Hypoxia	Hypoxia	1/8	83/4857	0.128894	0.287064	0.241738	GYS1	1	H34b_5
EMT	EMT	1/8	90/4857	0.139068	0.287064	0.241738	FOXC2	1	H34b_5
IL2_STAT5_SIGNALING	IL2_STAT5_SIGNALING	2/9	199/4857	0.0497342	0.316616	0.309474	PLPP1/IKZF4	2	H34b_6
COMPLEMENT	COMPLEMENT	2/9	200/4857	0.050188	0.316616	0.309474	SH2B3/DUSP6	2	H34b_6
TGF_BETA_SIGNALING	TGF_BETA_SIGNALING	1/9	54/4857	0.0958008	0.316616	0.309474	FKBP1A	1	H34b_6
Angiogenesis	Angiogenesis	1/9	73/4857	0.127514	0.316616	0.309474	ESM1	1	H34b_6
ANDROGEN_RESPONSE	ANDROGEN_RESPONSE	1/9	100/4857	0.170879	0.316616	0.309474	PLPP1	1	H34b_6
Inflammation	Inflammation	1/9	112/4857	0.18953	0.316616	0.309474	SLC1A2	1	H34b_6
COMPLEMENT	COMPLEMENT	5/13	200/4857	0.000110637	0.0021021	0.00151397	CTSB/C1QC/FCER1G/LIPA/CTSS	5	H34c_1
ALLOGRAFT_REJECTION	ALLOGRAFT_REJECTION	4/13	200/4857	0.0014882	0.0141379	0.0101824	CD74/SPI1/CAPG/CTSS	4	H34c_1
REACTIVE_OXYGEN_SPECIES_PATHWAY	REACTIVE_OXYGEN_SPECIES_PATHWAY	2/13	49/4857	0.0072453	0.0458869	0.0330488	FTL/LSP1	2	H34c_1
KRAS_SIGNALING_UP	KRAS_SIGNALING_UP	3/13	200/4857	0.0144891	0.0688231	0.0495679	SPP1/FCER1G/CTSS	3	H34c_1
Proliferation	Proliferation	2/13	88/4857	0.0222375	0.0844972	0.0608567	CD74/CYBA	2	H34c_1
Invasion	Invasion	2/13	97/4857	0.0266833	0.0844972	0.0608567	C1QB/CAPG	2	H34c_1
BILE_ACID_METABOLISM	BILE_ACID_METABOLISM	4/16	112/4857	0.000393719	0.00511835	0.00414441	GC/NR0B2/DIO1/HSD17B6	4	H34c_2
XENOBIOTIC_METABOLISM	XENOBIOTIC_METABOLISM	4/16	200/4857	0.00343708	0.022341	0.0180899	AKR1C3/ADH1C/ANGPTL3/AKR1C2	4	H34c_2
PEROXISOME	PEROXISOME	2/16	104/4857	0.0448299	0.194263	0.157298	ALB/DIO1	2	H34c_2
ANGIOGENESIS	ANGIOGENESIS	1/16	36/4857	0.112386	0.257897	0.208823	APOH	1	H34c_2
COMPLEMENT	COMPLEMENT	2/16	200/4857	0.138867	0.257897	0.208823	SERPINA1/C4BPB	2	H34c_2
ESTROGEN_RESPONSE_EARLY	ESTROGEN_RESPONSE_EARLY	2/16	200/4857	0.138867	0.257897	0.208823	RAB17/ANXA9	2	H34c_2
Cell Cycle	Cell Cycle	4/10	137/4857	0.000111514	0.00133816	0.000939062	CDCA3/CDC25C/CKAP2L/SHCBP1	4	H34c_3
E2F_TARGETS	E2F_TARGETS	4/10	200/4857	0.000481931	0.00251653	0.00176599	CDK1/CDCA3/BUB1B/MELK	4	H34c_3
Proliferation	Proliferation	3/10	88/4857	0.000629134	0.00251653	0.00176599	CDK1/BUB1B/MELK	3	H34c_3
DNA damage	DNA damage	2/10	110/4857	0.0203139	0.0609417	0.0427661	CDK1/CDC25C	2	H34c_3
Differentiation	Differentiation	2/10	201/4857	0.0616159	0.147878	0.103774	CDK1/DCSTAMP	2	H34c_3
PI3K_AKT_MTOR_SIGNALING	PI3K_AKT_MTOR_SIGNALING	1/10	105/4857	0.196484	0.34354	0.241081	CDK1	1	H34c_3
Quiescence	Quiescence	1/4	66/4857	0.0532728	0.154858	0.154858	TGFB1I1	1	H37_1
Inflammation	Inflammation	1/4	112/4857	0.0891229	0.154858	0.154858	TRIP10	1	H37_1
Metastasis	Metastasis	1/4	166/4857	0.129898	0.154858	0.154858	ITGA3	1	H37_1
IL2_STAT5_SIGNALING	IL2_STAT5_SIGNALING	1/4	199/4857	0.154132	0.154858	0.154858	COL6A1	1	H37_1
APICAL_JUNCTION	APICAL_JUNCTION	1/4	200/4857	0.154858	0.154858	0.154858	ITGA3	1	H37_1
TNFA_SIGNALING_VIA_NFKB	TNFA_SIGNALING_VIA_NFKB	1/4	200/4857	0.154858	0.154858	0.154858	TRIP10	1	H37_1
Cell Cycle	Cell Cycle	4/17	137/4857	0.00108336	0.0260007	0.0228076	RFC3/HMMR/CCNA2/RRM2	4	H37_2
E2F_TARGETS	E2F_TARGETS	4/17	200/4857	0.00435165	0.0348132	0.0305379	RFC3/HMMR/RRM2/CDC20	4	H37_2
G2M_CHECKPOINT	G2M_CHECKPOINT	4/17	200/4857	0.00435165	0.0348132	0.0305379	UBE2C/HMMR/CCNA2/CDC20	4	H37_2
Proliferation	Proliferation	2/17	88/4857	0.0370039	0.222023	0.194757	CCNA2/CDC20	2	H37_2
DNA repair	DNA repair	2/17	119/4857	0.0637151	0.245299	0.215175	POLR2E/RFC3	2	H37_2
DNA_REPAIR	DNA_REPAIR	2/17	150/4857	0.0952298	0.245299	0.215175	POLR2E/RFC3	2	H37_2
ESTROGEN_RESPONSE_EARLY	ESTROGEN_RESPONSE_EARLY	2/9	200/4857	0.050188	0.217482	0.217482	STC2/SLC39A6	2	H37_3
GLYCOLYSIS	GLYCOLYSIS	2/9	200/4857	0.050188	0.217482	0.217482	STC2/SLC25A10	2	H37_3
MYOGENESIS	MYOGENESIS	2/9	200/4857	0.050188	0.217482	0.217482	STC2/FLII	2	H37_3
REACTIVE_OXYGEN_SPECIES_PATHWAY	REACTIVE_OXYGEN_SPECIES_PATHWAY	1/9	49/4857	0.0872867	0.266659	0.266659	CDKN2D	1	H37_3
MYC_TARGETS_V2	MYC_TARGETS_V2	1/9	58/4857	0.102561	0.266659	0.266659	GRWD1	1	H37_3
Hypoxia	Hypoxia	1/9	83/4857	0.143805	0.305646	0.305646	STC2	1	H37_3
CHOLESTEROL_HOMEOSTASIS	CHOLESTEROL_HOMEOSTASIS	1/3	74/4857	0.0450235	0.119107	0.0940321	ACSS2	1	H37_4
UV_RESPONSE_UP	UV_RESPONSE_UP	1/3	158/4857	0.0944697	0.119107	0.0940321	TYRO3	1	H37_4
MYOGENESIS	MYOGENESIS	1/3	200/4857	0.118539	0.119107	0.0940321	MEF2A	1	H37_4
Differentiation	Differentiation	1/3	201/4857	0.119107	0.119107	0.0940321	MEF2A	1	H37_4
XENOBIOTIC_METABOLISM	XENOBIOTIC_METABOLISM	2/9	200/4857	0.050188	0.315293	0.315293	LCAT/NDRG2	2	H37_5
APICAL_SURFACE	APICAL_SURFACE	1/9	44/4857	0.0787015	0.315293	0.315293	ATP8B1	1	H37_5
Angiogenesis	Angiogenesis	1/9	73/4857	0.127514	0.315293	0.315293	EFNB2	1	H37_5
EMT	EMT	1/9	90/4857	0.155047	0.315293	0.315293	ERG	1	H37_5
PI3K_AKT_MTOR_SIGNALING	PI3K_AKT_MTOR_SIGNALING	1/9	105/4857	0.178696	0.315293	0.315293	PTEN	1	H37_5
DNA repair	DNA repair	1/9	119/4857	0.200236	0.315293	0.315293	FANCM	1	H37_5
KRAS_SIGNALING_UP	KRAS_SIGNALING_UP	5/12	200/4857	7.0429e-05	0.00147901	0.00118617	ITGB2/LAPTM5/PLAUR/CTSS/FCER1G	5	H38_1
ALLOGRAFT_REJECTION	ALLOGRAFT_REJECTION	4/12	200/4857	0.00106434	0.0111755	0.00896283	CD74/ITGB2/CTSS/SRGN	4	H38_1
COMPLEMENT	COMPLEMENT	3/12	200/4857	0.0114889	0.0804221	0.0644989	PLAUR/CTSS/FCER1G	3	H38_1
Proliferation	Proliferation	2/12	88/4857	0.0190381	0.0999499	0.0801604	CD74/CYBA	2	H38_1
Inflammation	Inflammation	2/12	112/4857	0.0299139	0.125638	0.100763	PLAUR/FCER1G	2	H38_1
IL2_STAT5_SIGNALING	IL2_STAT5_SIGNALING	2/12	199/4857	0.0841687	0.198107	0.158883	FGL2/CD83	2	H38_1
Angiogenesis	Angiogenesis	4/19	73/4857	0.000153498	0.00276296	0.0021005	RAMP2/CD34/EFNB2/FLT1	4	H38_2
KRAS_SIGNALING_UP	KRAS_SIGNALING_UP	4/19	200/4857	0.00664414	0.0597973	0.0454599	PECAM1/GNG11/ENG/PLVAP	4	H38_2
COAGULATION	COAGULATION	3/19	138/4857	0.0155806	0.0934837	0.0710695	PECAM1/A2M/THBD	3	H38_2
Stemness	Stemness	3/19	166/4857	0.0254006	0.114303	0.0868969	TCF4/AQP1/ENG	3	H38_2
IL6_JAK_STAT3_SIGNALING	IL6_JAK_STAT3_SIGNALING	2/19	87/4857	0.0445272	0.160298	0.121864	SOCS3/A2M	2	H38_2
ANGIOGENESIS	ANGIOGENESIS	1/19	36/4857	0.132045	0.345059	0.262326	THBD	1	H38_2
COAGULATION	COAGULATION	9/23	138/4857	5.42167e-09	9.759e-08	7.41912e-08	APOC1/APOC3/F2/TF/APOC2/ANG/SERPINC1/C8G/FGA	9	H38_3
XENOBIOTIC_METABOLISM	XENOBIOTIC_METABOLISM	7/23	200/4857	2.52557e-05	0.000227301	0.000172802	RBP4/TMEM176B/VTN/EPHX1/SLC22A1/CYB5A/DCXR	7	H38_3
ANGIOGENESIS	ANGIOGENESIS	2/23	36/4857	0.0122561	0.0543893	0.0413486	VTN/APOH	2	H38_3
COMPLEMENT	COMPLEMENT	4/23	200/4857	0.0133488	0.0543893	0.0413486	APOC1/F2/ANG/SERPINC1	4	H38_3
BILE_ACID_METABOLISM	BILE_ACID_METABOLISM	3/23	112/4857	0.0151081	0.0543893	0.0413486	GC/AGXT/TTR	3	H38_3
GLYCOLYSIS	GLYCOLYSIS	3/23	200/4857	0.0664787	0.170945	0.129958	ALDOB/ANG/CYB5A	3	H38_3
EPITHELIAL_MESENCHYMAL_TRANSITION	EPITHELIAL_MESENCHYMAL_TRANSITION	10/17	200/4857	1.69804e-10	3.05647e-09	2.50237e-09	MYL9/TPM2/ACTA2/TPM1/BGN/CALD1/TAGLN/MYLK/LGALS1/COL1A2	10	H38_4
EMT	EMT	5/17	90/4857	1.01438e-05	9.12944e-05	7.47439e-05	MYL9/ACTA2/BGN/TAGLN/COL1A2	5	H38_4
Invasion	Invasion	4/17	97/4857	0.000291452	0.00174871	0.0014317	BGN/CALD1/LGALS1/COL1A2	4	H38_4
MYOGENESIS	MYOGENESIS	4/17	200/4857	0.00435165	0.0195824	0.0160324	TPM2/TAGLN/MYLK/MYH11	4	H38_4
UV_RESPONSE_DN	UV_RESPONSE_DN	2/17	144/4857	0.088812	0.319369	0.261472	MAP1B/COL1A2	2	H38_4
NOTCH_SIGNALING	NOTCH_SIGNALING	1/17	32/4857	0.106456	0.319369	0.261472	NOTCH3	1	H38_4
Cell Cycle	Cell Cycle	2/5	137/4857	0.00746944	0.0522861	0.0314503	CHAF1B/CDC45	2	H41_1
KRAS_SIGNALING_DN	KRAS_SIGNALING_DN	2/5	200/4857	0.0155398	0.0543892	0.0327153	ZNF112/LYPD3	2	H41_1
APICAL_SURFACE	APICAL_SURFACE	1/5	44/4857	0.0445002	0.103834	0.0624564	LYPD3	1	H41_1
COAGULATION	COAGULATION	1/5	138/4857	0.134269	0.189688	0.114098	TMPRSS6	1	H41_1
COMPLEMENT	COMPLEMENT	1/5	200/4857	0.189688	0.189688	0.114098	TMPRSS6	1	H41_1
G2M_CHECKPOINT	G2M_CHECKPOINT	1/5	200/4857	0.189688	0.189688	0.114098	CDC45	1	H41_1
Invasion	Invasion	2/9	97/4857	0.0129707	0.19456	0.191147	COMP/NID2	2	H41_2
EPITHELIAL_MESENCHYMAL_TRANSITION	EPITHELIAL_MESENCHYMAL_TRANSITION	2/9	200/4857	0.050188	0.216763	0.21296	COMP/NID2	2	H41_2
MYOGENESIS	MYOGENESIS	2/9	200/4857	0.050188	0.216763	0.21296	APLNR/NOTCH1	2	H41_2
NOTCH_SIGNALING	NOTCH_SIGNALING	1/9	32/4857	0.0578034	0.216763	0.21296	NOTCH1	1	H41_2
WNT_BETA_CATENIN_SIGNALING	WNT_BETA_CATENIN_SIGNALING	1/9	42/4857	0.0752474	0.225742	0.221782	NOTCH1	1	H41_2
Angiogenesis	Angiogenesis	1/9	73/4857	0.127514	0.315293	0.309761	NOTCH1	1	H41_2
ANGIOGENESIS	ANGIOGENESIS	1/5	36/4857	0.0365294	0.190558	0.183872	OLR1	1	H41_3
Inflammation	Inflammation	1/5	112/4857	0.110145	0.190558	0.183872	OLR1	1	H41_3
SPERMATOGENESIS	SPERMATOGENESIS	1/5	135/4857	0.131512	0.190558	0.183872	NEFH	1	H41_3
COAGULATION	COAGULATION	1/5	138/4857	0.134269	0.190558	0.183872	OLR1	1	H41_3
APOPTOSIS	APOPTOSIS	1/5	161/4857	0.15517	0.190558	0.183872	NEFH	1	H41_3
ALLOGRAFT_REJECTION	ALLOGRAFT_REJECTION	1/5	200/4857	0.189688	0.190558	0.183872	SPI1	1	H41_3
HEME_METABOLISM	HEME_METABOLISM	2/5	200/4857	0.0155398	0.0932386	0.0817882	ERMAP/PDZK1IP1	2	H41_4
DNA repair	DNA repair	1/5	119/4857	0.116692	0.189688	0.166393	POLH	1	H41_4
DNA_REPAIR	DNA_REPAIR	1/5	150/4857	0.145225	0.189688	0.166393	POLH	1	H41_4
KRAS_SIGNALING_UP	KRAS_SIGNALING_UP	1/5	200/4857	0.189688	0.189688	0.166393	TSPAN1	1	H41_4
P53_PATHWAY	P53_PATHWAY	1/5	200/4857	0.189688	0.189688	0.166393	POLH	1	H41_4
XENOBIOTIC_METABOLISM	XENOBIOTIC_METABOLISM	1/5	200/4857	0.189688	0.189688	0.166393	ACSM1	1	H41_4
COMPLEMENT	COMPLEMENT	4/10	200/4857	0.000481931	0.00867475	0.00710213	C1QC/PLA2G7/FCER1G/C1QA	4	H43_1
ALLOGRAFT_REJECTION	ALLOGRAFT_REJECTION	3/10	200/4857	0.00666009	0.0599408	0.0490744	IGSF6/CD86/CD74	3	H43_1
Proliferation	Proliferation	2/10	88/4857	0.0132889	0.0797337	0.065279	CD86/CD74	2	H43_1
Inflammation	Inflammation	2/10	112/4857	0.0210164	0.0945739	0.0774289	CXCL2/FCER1G	2	H43_1
INTERFERON_GAMMA_RESPONSE	INTERFERON_GAMMA_RESPONSE	2/10	200/4857	0.06107	0.18321	0.149997	CD86/CD74	2	H43_1
KRAS_SIGNALING_UP	KRAS_SIGNALING_UP	2/10	200/4857	0.06107	0.18321	0.149997	CLEC4A/FCER1G	2	H43_1
FATTY_ACID_METABOLISM	FATTY_ACID_METABOLISM	3/10	158/4857	0.00342505	0.0499507	0.045569	FABP1/TDO2/MGLL	3	H43_2
XENOBIOTIC_METABOLISM	XENOBIOTIC_METABOLISM	3/10	200/4857	0.00666009	0.0499507	0.045569	FABP1/TMEM97/TDO2	3	H43_2
ESTROGEN_RESPONSE_EARLY	ESTROGEN_RESPONSE_EARLY	2/10	200/4857	0.06107	0.18321	0.167139	FRK/IL17RB	2	H43_2
ESTROGEN_RESPONSE_LATE	ESTROGEN_RESPONSE_LATE	2/10	200/4857	0.06107	0.18321	0.167139	FRK/IL17RB	2	H43_2
KRAS_SIGNALING_UP	KRAS_SIGNALING_UP	2/10	200/4857	0.06107	0.18321	0.167139	NR1H4/PIGR	2	H43_2
PANCREAS_BETA_CELLS	PANCREAS_BETA_CELLS	1/10	40/4857	0.0794403	0.198601	0.18118	FOXA2	1	H43_2
EPITHELIAL_MESENCHYMAL_TRANSITION	EPITHELIAL_MESENCHYMAL_TRANSITION	19/24	200/4857	7.25079e-23	1.30514e-21	7.63241e-22	SPARC/FN1/FBN1/SERPINH1/COL5A1/CALD1/POSTN/CTHRC1/LUM/MFAP5/LOXL1/ADAM12/FAP/LOXL2/BGN/COL6A3/NID2/COL5A3/COL4A2	19	H43_3
Invasion	Invasion	14/24	97/4857	1.01975e-18	9.17778e-18	5.36712e-18	FN1/FBN1/COL5A1/CALD1/POSTN/LUM/MFAP5/ADAM12/FAP/LOXL2/BGN/PPIC/COL6A3/NID2	14	H43_3
EMT	EMT	9/24	90/4857	1.78793e-10	1.07276e-09	6.27343e-10	FN1/FBN1/SERPINH1/POSTN/LUM/FAP/LOXL2/BGN/PPIC	9	H43_3
MYOGENESIS	MYOGENESIS	5/24	200/4857	0.00252275	0.0113524	0.00663881	SPARC/CNN3/ADAM12/COL6A3/COL4A2	5	H43_3
COAGULATION	COAGULATION	4/24	138/4857	0.00425976	0.0153351	0.00896792	SPARC/FN1/FBN1/PRSS23	4	H43_3
Metastasis	Metastasis	4/24	166/4857	0.00818942	0.0245683	0.0143674	SPARC/FN1/POSTN/LOXL2	4	H43_3
ALLOGRAFT_REJECTION	ALLOGRAFT_REJECTION	9/18	200/4857	1.00389e-08	2.61013e-07	2.00779e-07	B2M/CD3D/CCL5/CD2/CD3E/GZMA/CD7/LCK/CD3G	9	H49a_2
COMPLEMENT	COMPLEMENT	4/18	200/4857	0.00541724	0.0411164	0.031628	CCL5/GZMA/PFN1/LCK	4	H49a_2
INTERFERON_GAMMA_RESPONSE	INTERFERON_GAMMA_RESPONSE	4/18	200/4857	0.00541724	0.0411164	0.031628	B2M/CCL5/CD69/GZMA	4	H49a_2
PI3K_AKT_MTOR_SIGNALING	PI3K_AKT_MTOR_SIGNALING	3/18	105/4857	0.00632561	0.0411164	0.031628	CXCR4/PFN1/LCK	3	H49a_2
APICAL_JUNCTION	APICAL_JUNCTION	3/18	200/4857	0.0355543	0.132059	0.101584	EVL/PFN1/ARPC2	3	H49a_2
INFLAMMATORY_RESPONSE	INFLAMMATORY_RESPONSE	3/18	200/4857	0.0355543	0.132059	0.101584	CCL5/CD69/LCK	3	H49a_2
KRAS_SIGNALING_UP	KRAS_SIGNALING_UP	5/17	200/4857	0.000464706	0.00672635	0.00499791	PECAM1/ENG/PLVAP/SPARCL1/TSPAN7	5	H49a_4
TGF_BETA_SIGNALING	TGF_BETA_SIGNALING	3/17	54/4857	0.000791335	0.00672635	0.00499791	ID1/ENG/FKBP1A	3	H49a_4
Stemness	Stemness	3/17	166/4857	0.018735	0.106165	0.0788843	ENG/TCF4/AQP1	3	H49a_4
Angiogenesis	Angiogenesis	2/17	73/4857	0.0261947	0.111328	0.0827202	RAMP2/ID1	2	H49a_4
INTERFERON_ALPHA_RESPONSE	INTERFERON_ALPHA_RESPONSE	2/17	97/4857	0.0441889	0.150242	0.111635	IFI27/IFITM3	2	H49a_4
ANGIOGENESIS	ANGIOGENESIS	1/17	36/4857	0.118987	0.325788	0.242072	SLCO2A1	1	H49a_4
UV_RESPONSE_DN	UV_RESPONSE_DN	1/4	144/4857	0.113455	0.155584	0.155584	ANXA4	1	H49a_5
Metastasis	Metastasis	1/4	166/4857	0.129898	0.155584	0.155584	RAB25	1	H49a_5
IL2_STAT5_SIGNALING	IL2_STAT5_SIGNALING	1/4	199/4857	0.154132	0.155584	0.155584	ANXA4	1	H49a_5
ESTROGEN_RESPONSE_EARLY	ESTROGEN_RESPONSE_EARLY	1/4	200/4857	0.154858	0.155584	0.155584	ELF3	1	H49a_5
GLYCOLYSIS	GLYCOLYSIS	1/4	200/4857	0.154858	0.155584	0.155584	ELF3	1	H49a_5
Differentiation	Differentiation	1/4	201/4857	0.155584	0.155584	0.155584	PROX1	1	H49a_5
E2F_TARGETS	E2F_TARGETS	6/16	200/4857	2.56377e-05	0.000410204	0.000323845	TK1/GINS1/AURKB/CCNB2/CDKN3/MELK	6	H49a_6
G2M_CHECKPOINT	G2M_CHECKPOINT	5/16	200/4857	0.000339284	0.00271427	0.00214285	UBE2C/TPX2/AURKB/CCNB2/CDKN3	5	H49a_6
Proliferation	Proliferation	3/16	88/4857	0.00271358	0.0144724	0.0114256	TK1/GINS1/MELK	3	H49a_6
Cell Cycle	Cell Cycle	3/16	137/4857	0.00939152	0.0375661	0.0296574	CCNB2/GAS2L3/CDCA5	3	H49a_6
SPERMATOGENESIS	SPERMATOGENESIS	2/16	135/4857	0.0713726	0.228392	0.18031	CCNB2/CDKN3	2	H49a_6
MITOTIC_SPINDLE	MITOTIC_SPINDLE	2/16	199/4857	0.137738	0.317411	0.250588	TPX2/CCNB2	2	H49a_6
Stemness	Stemness	1/3	166/4857	0.0990877	0.119107	0.119107	TOX3	1	H49b_1
ESTROGEN_RESPONSE_EARLY	ESTROGEN_RESPONSE_EARLY	1/3	200/4857	0.118539	0.119107	0.119107	THSD4	1	H49b_1
Differentiation	Differentiation	1/3	201/4857	0.119107	0.119107	0.119107	FOXA1	1	H49b_1
EPITHELIAL_MESENCHYMAL_TRANSITION	EPITHELIAL_MESENCHYMAL_TRANSITION	5/11	200/4857	4.24998e-05	0.000467498	0.000313157	TAGLN/MYL9/CALD1/TPM2/BGN	5	H49b_2
MYOGENESIS	MYOGENESIS	4/11	200/4857	0.000733034	0.00311934	0.00208951	IGFBP7/TAGLN/SOD3/TPM2	4	H49b_2
EMT	EMT	3/11	90/4857	0.000911731	0.00311934	0.00208951	TAGLN/MYL9/BGN	3	H49b_2
Invasion	Invasion	3/11	97/4857	0.00113431	0.00311934	0.00208951	CALD1/ASPN/BGN	3	H49b_2
Quiescence	Quiescence	1/11	66/4857	0.139857	0.28159	0.188625	TGFB1I1	1	H49b_2
Angiogenesis	Angiogenesis	1/11	73/4857	0.153594	0.28159	0.188625	ANGPT2	1	H49b_2
PROTEIN_SECRETION	PROTEIN_SECRETION	1/1	96/4857	0.0197653	0.0197653	#N/A	OCRL	1	H49b_3
KRAS_SIGNALING_DN	KRAS_SIGNALING_DN	2/6	200/4857	0.0226823	0.158776	0.143257	CKM/CPEB3	2	H49b_4
Proliferation	Proliferation	1/6	88/4857	0.103954	0.223089	0.201283	BUB1B	1	H49b_4
Cell Cycle	Cell Cycle	1/6	137/4857	0.157821	0.223089	0.201283	DEPDC1B	1	H49b_4
Stemness	Stemness	1/6	166/4857	0.18841	0.223089	0.201283	PTPRO	1	H49b_4
E2F_TARGETS	E2F_TARGETS	1/6	200/4857	0.223089	0.223089	0.201283	BUB1B	1	H49b_4
MYOGENESIS	MYOGENESIS	1/6	200/4857	0.223089	0.223089	0.201283	CKM	1	H49b_4
Metastasis	Metastasis	1/2	166/4857	0.0671936	0.0806679	0.0806679	EGF	1	H49b_5
G2M_CHECKPOINT	G2M_CHECKPOINT	1/2	200/4857	0.0806679	0.0806679	0.0806679	EGF	1	H49b_5
HYPOXIA	HYPOXIA	1/2	200/4857	0.0806679	0.0806679	0.0806679	NOCT	1	H49b_5
KRAS_SIGNALING_DN	KRAS_SIGNALING_DN	1/2	200/4857	0.0806679	0.0806679	0.0806679	EGF	1	H49b_5
Stemness	Stemness	2/7	166/4857	0.021776	0.152432	0.137533	FOXA3/NEK5	2	H49b_6
PANCREAS_BETA_CELLS	PANCREAS_BETA_CELLS	1/7	40/4857	0.0562778	0.196972	0.177719	PDX1	1	H49b_6
IL2_STAT5_SIGNALING	IL2_STAT5_SIGNALING	1/7	199/4857	0.253999	0.25512	0.230184	ETV4	1	H49b_6
ESTROGEN_RESPONSE_EARLY	ESTROGEN_RESPONSE_EARLY	1/7	200/4857	0.25512	0.25512	0.230184	KCNK15	1	H49b_6
GLYCOLYSIS	GLYCOLYSIS	1/7	200/4857	0.25512	0.25512	0.230184	MIOX	1	H49b_6
KRAS_SIGNALING_DN	KRAS_SIGNALING_DN	1/7	200/4857	0.25512	0.25512	0.230184	ZNF112	1	H49b_6
INTERFERON_GAMMA_RESPONSE	INTERFERON_GAMMA_RESPONSE	2/7	200/4857	0.0309035	0.108162	0.0813249	HELZ2/MVP	2	H54_1
MYOGENESIS	MYOGENESIS	2/7	200/4857	0.0309035	0.108162	0.0813249	FXYD1/FLII	2	H54_1
INTERFERON_ALPHA_RESPONSE	INTERFERON_ALPHA_RESPONSE	1/7	97/4857	0.131772	0.246183	0.1851	HELZ2	1	H54_1
PEROXISOME	PEROXISOME	1/7	104/4857	0.140676	0.246183	0.1851	MVP	1	H54_1
ALLOGRAFT_REJECTION	ALLOGRAFT_REJECTION	1/7	200/4857	0.25512	0.25624	0.192661	NCR1	1	H54_1
APICAL_JUNCTION	APICAL_JUNCTION	1/7	200/4857	0.25512	0.25624	0.192661	PKD1	1	H54_1
DNA_REPAIR	DNA_REPAIR	3/8	150/4857	0.00144259	0.0288517	0.0167036	ERCC1/ELL/PCNA	3	H54_2
PEROXISOME	PEROXISOME	2/8	104/4857	0.011689	0.0756673	0.0438074	ERCC1/ACOX1	2	H54_2
DNA damage	DNA damage	2/8	110/4857	0.0130187	0.0756673	0.0438074	AURKA/PCNA	2	H54_2
DNA repair	DNA repair	2/8	119/4857	0.0151335	0.0756673	0.0438074	ERCC1/PCNA	2	H54_2
Cell Cycle	Cell Cycle	2/8	137/4857	0.0197827	0.0791309	0.0458126	AURKA/PCNA	2	H54_2
Metastasis	Metastasis	2/8	166/4857	0.0283899	0.0891184	0.0515949	AURKA/PCNA	2	H54_2
ADIPOGENESIS	ADIPOGENESIS	3/12	200/4857	0.0114889	0.0842517	0.0765925	CMPK1/NDUFA5/SOD1	3	H54_3
MYC_TARGETS_V1	MYC_TARGETS_V1	3/12	200/4857	0.0114889	0.0842517	0.0765925	HNRNPA2B1/YWHAQ/HNRNPC	3	H54_3
OXIDATIVE_PHOSPHORYLATION	OXIDATIVE_PHOSPHORYLATION	3/12	200/4857	0.0114889	0.0842517	0.0765925	COX6C/COX7A2/NDUFA5	3	H54_3
APOPTOSIS	APOPTOSIS	2/12	161/4857	0.0579614	0.318788	0.289807	SOD1/SAT1	2	H54_3
TNFA_SIGNALING_VIA_NFKB	TNFA_SIGNALING_VIA_NFKB	2/12	200/4857	0.0849029	0.373573	0.339611	NFKBIA/SAT1	2	H54_3
REACTIVE_OXYGEN_SPECIES_PATHWAY	REACTIVE_OXYGEN_SPECIES_PATHWAY	1/12	49/4857	0.114689	0.398157	0.361961	SOD1	1	H54_3
G2M_CHECKPOINT	G2M_CHECKPOINT	3/11	200/4857	0.00888274	0.142124	0.140254	BCL3/SS18/CDC27	3	H54_4
MITOTIC_SPINDLE	MITOTIC_SPINDLE	2/11	199/4857	0.0720294	0.232535	0.229475	DYNLL2/CDC27	2	H54_4
ADIPOGENESIS	ADIPOGENESIS	2/11	200/4857	0.0726672	0.232535	0.229475	SLC1A5/NMT1	2	H54_4
MTORC1_SIGNALING	MTORC1_SIGNALING	2/11	200/4857	0.0726672	0.232535	0.229475	SLC1A5/NMT1	2	H54_4
XENOBIOTIC_METABOLISM	XENOBIOTIC_METABOLISM	2/11	200/4857	0.0726672	0.232535	0.229475	SLC1A5/NMT1	2	H54_4
INTERFERON_ALPHA_RESPONSE	INTERFERON_ALPHA_RESPONSE	1/11	97/4857	0.199195	0.372114	0.367218	MVB12A	1	H54_4
MTORC1_SIGNALING	MTORC1_SIGNALING	1/3	200/4857	0.118539	0.118539	0.118539	SDF2L1	1	H54_5
MYC_TARGETS_V1	MYC_TARGETS_V1	1/3	200/4857	0.118539	0.118539	0.118539	SNRPA	1	H54_5
XENOBIOTIC_METABOLISM	XENOBIOTIC_METABOLISM	1/3	200/4857	0.118539	0.118539	0.118539	DHPS	1	H54_5
Metastasis	Metastasis	2/9	166/4857	0.0356929	0.284399	0.264148	CEACAM1/ROCK1	2	H54_6
MITOTIC_SPINDLE	MITOTIC_SPINDLE	2/9	199/4857	0.0497342	0.284399	0.264148	ROCK1/ABR	2	H54_6
E2F_TARGETS	E2F_TARGETS	2/9	200/4857	0.050188	0.284399	0.264148	DONSON/UBE2S	2	H54_6
Inflammation	Inflammation	1/9	112/4857	0.18953	0.316616	0.294071	ICAM1	1	H54_6
UV_RESPONSE_UP	UV_RESPONSE_UP	1/9	158/4857	0.257618	0.316616	0.294071	ICAM1	1	H54_6
APOPTOSIS	APOPTOSIS	1/9	161/4857	0.261876	0.316616	0.294071	ROCK1	1	H54_6
MYC_TARGETS_V2	MYC_TARGETS_V2	2/7	58/4857	0.00283231	0.0226585	0.0208696	GRWD1/EXOSC5	2	H54_7
ANGIOGENESIS	ANGIOGENESIS	1/7	36/4857	0.050775	0.2031	0.187066	APOH	1	H54_7
PI3K_AKT_MTOR_SIGNALING	PI3K_AKT_MTOR_SIGNALING	1/7	105/4857	0.141942	0.25512	0.234979	PLCG1	1	H54_7
UNFOLDED_PROTEIN_RESPONSE	UNFOLDED_PROTEIN_RESPONSE	1/7	113/4857	0.152009	0.25512	0.234979	EXOSC5	1	H54_7
DNA_REPAIR	DNA_REPAIR	1/7	150/4857	0.197264	0.25512	0.234979	POLR2A	1	H54_7
MITOTIC_SPINDLE	MITOTIC_SPINDLE	1/7	199/4857	0.253999	0.25512	0.234979	BCR	1	H54_7
APICAL_JUNCTION	APICAL_JUNCTION	2/7	200/4857	0.0309035	0.231776	0.211445	JUP/CD34	2	H55_2
KRAS_SIGNALING_UP	KRAS_SIGNALING_UP	2/7	200/4857	0.0309035	0.231776	0.211445	JUP/GNG11	2	H55_2
Angiogenesis	Angiogenesis	1/7	73/4857	0.100642	0.25512	0.232741	CD34	1	H55_2
Hypoxia	Hypoxia	1/7	83/4857	0.113727	0.25512	0.232741	PLOD2	1	H55_2
IL6_JAK_STAT3_SIGNALING	IL6_JAK_STAT3_SIGNALING	1/7	87/4857	0.118915	0.25512	0.232741	IL3RA	1	H55_2
Proliferation	Proliferation	1/7	88/4857	0.120208	0.25512	0.232741	CD34	1	H55_2
Inflammation	Inflammation	2/7	112/4857	0.0102608	0.174434	0.162013	FCER1G/IL1B	2	H55_3
KRAS_SIGNALING_UP	KRAS_SIGNALING_UP	2/7	200/4857	0.0309035	0.25512	0.236954	FCER1G/IL1B	2	H55_3
ANGIOGENESIS	ANGIOGENESIS	1/7	36/4857	0.050775	0.25512	0.236954	THBD	1	H55_3
Quiescence	Quiescence	1/7	66/4857	0.0913836	0.25512	0.236954	IL1B	1	H55_3
IL6_JAK_STAT3_SIGNALING	IL6_JAK_STAT3_SIGNALING	1/7	87/4857	0.118915	0.25512	0.236954	IL1B	1	H55_3
COAGULATION	COAGULATION	1/7	138/4857	0.182819	0.25512	0.236954	THBD	1	H55_3
EPITHELIAL_MESENCHYMAL_TRANSITION	EPITHELIAL_MESENCHYMAL_TRANSITION	8/23	200/4857	2.06898e-06	4.69395e-05	3.81163e-05	SPARC/IGFBP4/COL4A1/COL4A2/VIM/SERPINH1/HTRA1/BGN	8	H58a_1
EMT	EMT	6/23	90/4857	2.68226e-06	4.69395e-05	3.81163e-05	IGFBP4/COL4A1/VIM/SERPINH1/HTRA1/BGN	6	H58a_1
MYOGENESIS	MYOGENESIS	5/23	200/4857	0.00206525	0.0240945	0.0195655	SPARC/IGFBP7/COL4A2/GSN/CNN3	5	H58a_1
COAGULATION	COAGULATION	4/23	138/4857	0.00362871	0.0317512	0.0257829	SPARC/RAC1/GSN/HTRA1	4	H58a_1
APOPTOSIS	APOPTOSIS	4/23	161/4857	0.00629232	0.0408798	0.0331956	GSN/CCND1/BGN/IFITM3	4	H58a_1
Metastasis	Metastasis	4/23	166/4857	0.00700796	0.0408798	0.0331956	SPARC/RAC1/CCND1/VIM	4	H58a_1
ALLOGRAFT_REJECTION	ALLOGRAFT_REJECTION	4/12	200/4857	0.00106434	0.0138364	0.0112035	ITGB2/CD74/SRGN/SPI1	4	H58a_3
KRAS_SIGNALING_UP	KRAS_SIGNALING_UP	4/12	200/4857	0.00106434	0.0138364	0.0112035	ITGB2/LAPTM5/PLAUR/CXCR4	4	H58a_3
TNFA_SIGNALING_VIA_NFKB	TNFA_SIGNALING_VIA_NFKB	3/12	200/4857	0.0114889	0.098998	0.0801604	DUSP2/NFKBIA/PLAUR	3	H58a_3
Hypoxia	Hypoxia	2/12	83/4857	0.0170409	0.098998	0.0801604	PLAUR/CXCR4	2	H58a_3
Proliferation	Proliferation	2/12	88/4857	0.0190381	0.098998	0.0801604	CD74/CYBA	2	H58a_3
Inflammation	Inflammation	2/12	112/4857	0.0299139	0.129627	0.104961	NFKBIA/PLAUR	2	H58a_3
ALLOGRAFT_REJECTION	ALLOGRAFT_REJECTION	3/10	200/4857	0.00666009	0.0800203	0.0617701	CD74/B2M/ITGB2	3	H58b_1
Proliferation	Proliferation	2/10	88/4857	0.0132889	0.0800203	0.0617701	CD74/CYBA	2	H58b_1
INTERFERON_ALPHA_RESPONSE	INTERFERON_ALPHA_RESPONSE	2/10	97/4857	0.0160041	0.0800203	0.0617701	CD74/B2M	2	H58b_1
Stemness	Stemness	2/10	166/4857	0.0436309	0.130864	0.101018	LYZ/PABPC1	2	H58b_1
APICAL_JUNCTION	APICAL_JUNCTION	2/10	200/4857	0.06107	0.130864	0.101018	ACTB/ARPC2	2	H58b_1
INTERFERON_GAMMA_RESPONSE	INTERFERON_GAMMA_RESPONSE	2/10	200/4857	0.06107	0.130864	0.101018	CD74/B2M	2	H58b_1
COAGULATION	COAGULATION	6/18	138/4857	6.61402e-06	9.25962e-05	6.26591e-05	FGG/SERPINA1/SERPINC1/F2/APOC1/APOA1	6	H58b_2
COMPLEMENT	COMPLEMENT	4/18	200/4857	0.00541724	0.0212404	0.0143732	SERPINA1/SERPINC1/F2/APOC1	4	H58b_2
XENOBIOTIC_METABOLISM	XENOBIOTIC_METABOLISM	4/18	200/4857	0.00541724	0.0212404	0.0143732	CES1/RBP4/VTN/AKR1C2	4	H58b_2
BILE_ACID_METABOLISM	BILE_ACID_METABOLISM	3/18	112/4857	0.00756695	0.0212404	0.0143732	GC/TTR/APOA1	3	H58b_2
ANGIOGENESIS	ANGIOGENESIS	2/18	36/4857	0.00758585	0.0212404	0.0143732	VTN/APOH	2	H58b_2
PEROXISOME	PEROXISOME	2/18	104/4857	0.0556063	0.129748	0.0877995	TTR/ALB	2	H58b_2
EPITHELIAL_MESENCHYMAL_TRANSITION	EPITHELIAL_MESENCHYMAL_TRANSITION	6/23	200/4857	0.000253657	0.00710238	0.00587415	SPARC/COL4A1/IGFBP4/COL4A2/ITGB1/TIMP3	6	H58b_3
TGF_BETA_SIGNALING	TGF_BETA_SIGNALING	3/23	54/4857	0.001966	0.0192756	0.0159423	FKBP1A/ID3/SPTBN1	3	H58b_3
MYOGENESIS	MYOGENESIS	5/23	200/4857	0.00206525	0.0192756	0.0159423	SPARC/IGFBP7/COL4A2/ITGB1/CNN3	5	H58b_3
Angiogenesis	Angiogenesis	3/23	73/4857	0.00464902	0.0325431	0.0269154	RAMP2/ITGB1/CD34	3	H58b_3
COAGULATION	COAGULATION	3/23	138/4857	0.026225	0.14686	0.121463	SPARC/CRIP2/TIMP3	3	H58b_3
APOPTOSIS	APOPTOSIS	3/23	161/4857	0.0389299	0.181673	0.150256	IFITM3/TIMP3/CAV1	3	H58b_3
COMPLEMENT	COMPLEMENT	4/11	200/4857	0.000733034	0.0109955	0.010031	CTSB/C1QC/FCER1G/LIPA	4	H58c_1
ALLOGRAFT_REJECTION	ALLOGRAFT_REJECTION	3/11	200/4857	0.00888274	0.0666205	0.0607766	CD74/SPI1/IGSF6	3	H58c_1
KRAS_SIGNALING_UP	KRAS_SIGNALING_UP	2/11	200/4857	0.0726672	0.363336	0.331464	GPNMB/FCER1G	2	H58c_1
REACTIVE_OXYGEN_SPECIES_PATHWAY	REACTIVE_OXYGEN_SPECIES_PATHWAY	1/11	49/4857	0.105645	0.372114	0.339472	FTL	1	H58c_1
Proliferation	Proliferation	1/11	88/4857	0.182363	0.372114	0.339472	CD74	1	H58c_1
EMT	EMT	1/11	90/4857	0.186131	0.372114	0.339472	CTSB	1	H58c_1
TGF_BETA_SIGNALING	TGF_BETA_SIGNALING	3/18	54/4857	0.000942158	0.0207275	0.0148762	ID3/ID1/FKBP1A	3	H58c_3
APOPTOSIS	APOPTOSIS	4/18	161/4857	0.00247382	0.027212	0.0195302	CAV1/HSPB1/IFITM3/APP	4	H58c_3
APICAL_SURFACE	APICAL_SURFACE	2/18	44/4857	0.0111931	0.0820825	0.0589109	HSPB1/APP	2	H58c_3
Metastasis	Metastasis	3/18	166/4857	0.0219287	0.120608	0.0865608	SELE/EPAS1/ID1	3	H58c_3
Angiogenesis	Angiogenesis	2/18	73/4857	0.0291865	0.128421	0.0921679	RAMP2/ID1	2	H58c_3
KRAS_SIGNALING_UP	KRAS_SIGNALING_UP	3/18	200/4857	0.0355543	0.130366	0.093564	GNG11/ADGRL4/PECAM1	3	H58c_3
COAGULATION	COAGULATION	2/10	138/4857	0.0310591	0.284993	0.257137	C1QA/APOC2	2	H62_1
Stemness	Stemness	2/10	166/4857	0.0436309	0.284993	0.257137	LYZ/ANPEP	2	H62_1
INTERFERON_GAMMA_RESPONSE	INTERFERON_GAMMA_RESPONSE	2/10	200/4857	0.06107	0.284993	0.257137	CD74/IDO1	2	H62_1
Proliferation	Proliferation	1/10	88/4857	0.167244	0.34354	0.309961	CD74	1	H62_1
INTERFERON_ALPHA_RESPONSE	INTERFERON_ALPHA_RESPONSE	1/10	97/4857	0.182841	0.34354	0.309961	CD74	1	H62_1
BILE_ACID_METABOLISM	BILE_ACID_METABOLISM	1/10	112/4857	0.208254	0.34354	0.309961	PEX12	1	H62_1
COAGULATION	COAGULATION	3/19	138/4857	0.0155806	0.21373	0.178109	CRIP2/A2M/CD9	3	H62_2
TGF_BETA_SIGNALING	TGF_BETA_SIGNALING	2/19	54/4857	0.0183837	0.21373	0.178109	FKBP1A/ID1	2	H62_2
Angiogenesis	Angiogenesis	2/19	73/4857	0.0323078	0.21373	0.178109	RAMP2/ID1	2	H62_2
KRAS_SIGNALING_UP	KRAS_SIGNALING_UP	3/19	200/4857	0.040975	0.21373	0.178109	GNG11/ADGRL4/PLVAP	3	H62_2
IL6_JAK_STAT3_SIGNALING	IL6_JAK_STAT3_SIGNALING	2/19	87/4857	0.0445272	0.21373	0.178109	A2M/CD9	2	H62_2
INTERFERON_ALPHA_RESPONSE	INTERFERON_ALPHA_RESPONSE	2/19	97/4857	0.054155	0.21662	0.180517	IFITM3/IFI27	2	H62_2
UV_RESPONSE_UP	UV_RESPONSE_UP	4/22	158/4857	0.00498797	0.0853369	0.0785998	BTG1/DNAJB1/JUNB/DNAJA1	4	H62_3
APOPTOSIS	APOPTOSIS	4/22	161/4857	0.00533356	0.0853369	0.0785998	CD69/DNAJA1/CD2/ANXA1	4	H62_3
ALLOGRAFT_REJECTION	ALLOGRAFT_REJECTION	4/22	200/4857	0.0113864	0.121455	0.111867	CD3D/PTPRC/CD3E/CD2	4	H62_3
MYC_TARGETS_V2	MYC_TARGETS_V2	2/22	58/4857	0.027781	0.222248	0.204702	HSPE1/HSPD1	2	H62_3
HYPOXIA	HYPOXIA	3/22	200/4857	0.0595487	0.238195	0.21939	BTG1/S100A4/CXCR4	3	H62_3
MTORC1_SIGNALING	MTORC1_SIGNALING	3/22	200/4857	0.0595487	0.238195	0.21939	CXCR4/HSPE1/HSPD1	3	H62_3
COMPLEMENT	COMPLEMENT	5/15	200/4857	0.00024127	0.00386032	0.00304762	LIPA/FCER1G/C1QC/C1QA/PFN1	5	H63_1
KRAS_SIGNALING_UP	KRAS_SIGNALING_UP	3/15	200/4857	0.0216975	0.14002	0.110542	LAPTM5/FCER1G/GPNMB	3	H63_1
Proliferation	Proliferation	2/15	88/4857	0.0292432	0.14002	0.110542	CD74/CYBA	2	H63_1
INTERFERON_ALPHA_RESPONSE	INTERFERON_ALPHA_RESPONSE	2/15	97/4857	0.0350051	0.14002	0.110542	CD74/B2M	2	H63_1
ALLOGRAFT_REJECTION	ALLOGRAFT_REJECTION	2/15	200/4857	0.124748	0.282568	0.22308	CD74/B2M	2	H63_1
APICAL_JUNCTION	APICAL_JUNCTION	2/15	200/4857	0.124748	0.282568	0.22308	ACTB/PFN1	2	H63_1
COAGULATION	COAGULATION	11/20	138/4857	8.8317e-13	1.58971e-11	1.30151e-11	APOC3/APOC1/APOA1/SERPINA1/FGA/APOC2/C3/SERPING1/SERPINC1/FGG/C1S	11	H63_2
COMPLEMENT	COMPLEMENT	6/20	200/4857	0.000108035	0.000972316	0.000796048	APOC1/SERPINA1/C3/SERPING1/SERPINC1/C1S	6	H63_2
XENOBIOTIC_METABOLISM	XENOBIOTIC_METABOLISM	4/20	200/4857	0.00804207	0.0460075	0.037667	TAT/VTN/RBP4/DCXR	4	H63_2
BILE_ACID_METABOLISM	BILE_ACID_METABOLISM	3/20	112/4857	0.0102239	0.0460075	0.037667	APOA1/AGXT/TTR	3	H63_2
PEROXISOME	PEROXISOME	2/20	104/4857	0.0671854	0.241867	0.19802	ALB/TTR	2	H63_2
ANGIOGENESIS	ANGIOGENESIS	1/20	36/4857	0.138504	0.415511	0.340185	VTN	1	H63_2
TGF_BETA_SIGNALING	TGF_BETA_SIGNALING	3/18	54/4857	0.000942158	0.0161009	0.0117901	ID1/ID3/TJP1	3	H63_3
COAGULATION	COAGULATION	4/18	138/4857	0.00140008	0.0161009	0.0117901	TIMP3/CRIP2/SPARC/VWF	4	H63_3
Angiogenesis	Angiogenesis	3/18	73/4857	0.00226054	0.0173308	0.0126907	RAMP2/ID1/CD34	3	H63_3
APICAL_JUNCTION	APICAL_JUNCTION	4/18	200/4857	0.00541724	0.0311491	0.0228094	CD34/CLDN5/VWF/TJP1	4	H63_3
UV_RESPONSE_DN	UV_RESPONSE_DN	3/18	144/4857	0.015022	0.0691011	0.0506003	ID1/CAV1/TJP1	3	H63_3
APOPTOSIS	APOPTOSIS	3/18	161/4857	0.0202282	0.0775414	0.0567809	TIMP3/CAV1/BGN	3	H63_3
ALLOGRAFT_REJECTION	ALLOGRAFT_REJECTION	6/14	200/4857	1.03052e-05	0.000195798	0.000151866	B2M/CD74/SRGN/ITGB2/IGSF6/CAPG	6	H65_1
COMPLEMENT	COMPLEMENT	3/14	200/4857	0.0178906	0.116779	0.0905764	FCER1G/C1QC/C1QA	3	H65_1
Proliferation	Proliferation	2/14	88/4857	0.0256419	0.116779	0.0905764	CYBA/CD74	2	H65_1
INTERFERON_ALPHA_RESPONSE	INTERFERON_ALPHA_RESPONSE	2/14	97/4857	0.0307313	0.116779	0.0905764	B2M/CD74	2	H65_1
Invasion	Invasion	2/14	97/4857	0.0307313	0.116779	0.0905764	C1QB/CAPG	2	H65_1
INTERFERON_GAMMA_RESPONSE	INTERFERON_GAMMA_RESPONSE	2/14	200/4857	0.111008	0.301307	0.233701	B2M/CD74	2	H65_1
Hypoxia	Hypoxia	18/24	83/4857	2.71952e-28	8.97441e-27	7.44289e-27	NDRG1/BNIP3/HILPDA/PLIN2/PGK1/MIF/ERO1A/IGFBP3/VEGFA/LOX/FAM162A/PLOD2/BNIP3L/LDHA/TMEM45A/CA9/ENO2/ADM	18	H65_2
HYPOXIA	HYPOXIA	16/24	200/4857	2.07836e-17	3.4293e-16	2.84407e-16	NDRG1/PLIN2/ERRFI1/PGK1/MIF/ERO1A/IGFBP3/VEGFA/LOX/FAM162A/BNIP3L/LDHA/ENO1/TMEM45A/ENO2/ADM	16	H65_2
GLYCOLYSIS	GLYCOLYSIS	11/24	200/4857	6.86194e-10	7.54814e-09	6.26002e-09	PGK1/MIF/ERO1A/IGFBP3/RBCK1/VEGFA/FAM162A/PLOD2/LDHA/ENO1/ENO2	11	H65_2
EPITHELIAL_MESENCHYMAL_TRANSITION	EPITHELIAL_MESENCHYMAL_TRANSITION	5/24	200/4857	0.00252275	0.0166501	0.0138087	IGFBP3/VEGFA/LOX/PLOD2/ENO2	5	H65_2
MTORC1_SIGNALING	MTORC1_SIGNALING	5/24	200/4857	0.00252275	0.0166501	0.0138087	PGK1/ERO1A/PLOD2/LDHA/ENO1	5	H65_2
Metastasis	Metastasis	4/24	166/4857	0.00818942	0.0450418	0.0373553	MIF/VEGFA/LOX/CA9	4	H65_2
XENOBIOTIC_METABOLISM	XENOBIOTIC_METABOLISM	6/20	200/4857	0.000108035	0.00313302	0.00284303	RBP4/ACOX2/VTN/ECH1/CRP/TMEM176B	6	H65_4
OXIDATIVE_PHOSPHORYLATION	OXIDATIVE_PHOSPHORYLATION	4/20	200/4857	0.00804207	0.11661	0.105817	NDUFC2/SLC25A5/ECH1/SDHC	4	H65_4
CHOLESTEROL_HOMEOSTASIS	CHOLESTEROL_HOMEOSTASIS	2/20	74/4857	0.0364525	0.324729	0.294673	CLU/ECH1	2	H65_4
GLYCOLYSIS	GLYCOLYSIS	3/20	200/4857	0.0467867	0.324729	0.294673	PPIA/GPC3/SDHC	3	H65_4
Invasion	Invasion	2/20	97/4857	0.0594078	0.324729	0.294673	H2AFZ/SLC25A5	2	H65_4
PEROXISOME	PEROXISOME	2/20	104/4857	0.0671854	0.324729	0.294673	ECH1/ALB	2	H65_4
XENOBIOTIC_METABOLISM	XENOBIOTIC_METABOLISM	5/22	200/4857	0.00167142	0.0413684	0.04032	RBP4/VTN/TMEM176B/APOE/DCXR	5	H68a_1
COAGULATION	COAGULATION	4/22	138/4857	0.00306432	0.0413684	0.04032	APOC3/SERPINA1/APOC1/APOA1	4	H68a_1
ESTROGEN_RESPONSE_LATE	ESTROGEN_RESPONSE_LATE	3/22	200/4857	0.0595487	0.401954	0.391768	DCXR/SERPINA1/CHPT1	3	H68a_1
KRAS_SIGNALING_UP	KRAS_SIGNALING_UP	3/22	200/4857	0.0595487	0.401954	0.391768	RBP4/TMEM176A/TMEM176B	3	H68a_1
ANGIOGENESIS	ANGIOGENESIS	1/22	36/4857	0.151281	0.604315	0.589001	VTN	1	H68a_1
REACTIVE_OXYGEN_SPECIES_PATHWAY	REACTIVE_OXYGEN_SPECIES_PATHWAY	1/22	49/4857	0.200334	0.604315	0.589001	PRDX6	1	H68a_1
COMPLEMENT	COMPLEMENT	8/16	200/4857	6.97329e-08	1.32493e-06	9.5424e-07	C1QA/C1QC/CTSB/LIPA/CTSD/LGALS3/LGMN/FCER1G	8	H68a_2
COAGULATION	COAGULATION	3/16	138/4857	0.00958088	0.0910184	0.0655534	C1QA/CTSB/LGMN	3	H68a_2
CHOLESTEROL_HOMEOSTASIS	CHOLESTEROL_HOMEOSTASIS	2/16	74/4857	0.0239395	0.12308	0.0886446	LGALS3/LGMN	2	H68a_2
ALLOGRAFT_REJECTION	ALLOGRAFT_REJECTION	3/16	200/4857	0.0259115	0.12308	0.0886446	CD74/CAPG/IGSF6	3	H68a_2
Proliferation	Proliferation	2/16	88/4857	0.0330331	0.125065	0.0900748	CD74/CYBA	2	H68a_2
Invasion	Invasion	2/16	97/4857	0.0394943	0.125065	0.0900748	C1QB/CAPG	2	H68a_2
Angiogenesis	Angiogenesis	5/24	73/4857	2.27276e-05	0.000681828	0.000574171	STC1/FLT1/ANGPT2/RAMP2/CD34	5	H68a_4
COAGULATION	COAGULATION	5/24	138/4857	0.000473452	0.00710178	0.00598045	SPARC/VWF/GSN/CRIP2/PECAM1	5	H68a_4
KRAS_SIGNALING_UP	KRAS_SIGNALING_UP	5/24	200/4857	0.00252275	0.0189206	0.0159332	GNG11/SPARCL1/IGFBP3/PLVAP/PECAM1	5	H68a_4
MYOGENESIS	MYOGENESIS	5/24	200/4857	0.00252275	0.0189206	0.0159332	SPARC/GSN/IGFBP7/IGFBP3/CD36	5	H68a_4
Hypoxia	Hypoxia	3/24	83/4857	0.00751798	0.0451079	0.0379856	CAV1/STC1/IGFBP3	3	H68a_4
TGF_BETA_SIGNALING	TGF_BETA_SIGNALING	2/24	54/4857	0.0286425	0.143213	0.1206	FKBP1A/ID3	2	H68a_4
ALLOGRAFT_REJECTION	ALLOGRAFT_REJECTION	9/19	200/4857	1.83989e-08	5.51966e-07	4.06712e-07	CCL5/GZMA/IL2RG/LCK/GPR65/PTPRC/CD7/KLRD1/PRF1	9	H68a_5
INTERFERON_GAMMA_RESPONSE	INTERFERON_GAMMA_RESPONSE	5/19	200/4857	0.000816334	0.00816334	0.0060151	CCL5/CD69/GZMA/BTG1/XCL1	5	H68a_5
TNFA_SIGNALING_VIA_NFKB	TNFA_SIGNALING_VIA_NFKB	5/19	200/4857	0.000816334	0.00816334	0.0060151	CCL5/CD69/DUSP2/BTG1/AREG	5	H68a_5
COMPLEMENT	COMPLEMENT	4/19	200/4857	0.00664414	0.0443696	0.0326934	CCL5/GZMA/LCK/GZMK	4	H68a_5
PI3K_AKT_MTOR_SIGNALING	PI3K_AKT_MTOR_SIGNALING	3/19	105/4857	0.00739493	0.0443696	0.0326934	CXCR4/IL2RG/LCK	3	H68a_5
Quiescence	Quiescence	2/19	66/4857	0.0268005	0.134003	0.0987388	AREG/PTPRC	2	H68a_5
EPITHELIAL_MESENCHYMAL_TRANSITION	EPITHELIAL_MESENCHYMAL_TRANSITION	7/13	200/4857	2.51576e-07	4.77995e-06	4.23708e-06	COL1A1/DCN/LUM/NTM/INHBA/THBS2/SPOCK1	7	H68b_1
Invasion	Invasion	5/13	97/4857	3.24884e-06	3.0864e-05	2.73587e-05	COL1A1/LUM/INHBA/THBS2/SPOCK1	5	H68b_1
EMT	EMT	3/13	90/4857	0.0015384	0.00974321	0.00863664	COL1A1/LUM/SPOCK1	3	H68b_1
UV_RESPONSE_DN	UV_RESPONSE_DN	2/13	144/4857	0.0549794	0.25477	0.225835	COL1A1/EFEMP1	2	H68b_1
APOPTOSIS	APOPTOSIS	2/13	161/4857	0.0670446	0.25477	0.225835	DCN/LUM	2	H68b_1
ANGIOGENESIS	ANGIOGENESIS	1/13	36/4857	0.092294	0.2652	0.235081	LUM	1	H68b_1
ALLOGRAFT_REJECTION	ALLOGRAFT_REJECTION	11/20	200/4857	5.34042e-11	1.44191e-09	1.1243e-09	LCK/CCL5/CD7/GZMA/IL2RG/CD247/KLRD1/PTPRC/CD2/PRF1/CD3D	11	H68b_2
INTERFERON_GAMMA_RESPONSE	INTERFERON_GAMMA_RESPONSE	4/20	200/4857	0.00804207	0.108568	0.0846534	BTG1/CCL5/GZMA/CD69	4	H68b_2
APOPTOSIS	APOPTOSIS	3/20	161/4857	0.02693	0.192572	0.150153	CD2/PRF1/CD69	3	H68b_2
COMPLEMENT	COMPLEMENT	3/20	200/4857	0.0467867	0.192572	0.150153	LCK/CCL5/GZMA	3	H68b_2
INFLAMMATORY_RESPONSE	INFLAMMATORY_RESPONSE	3/20	200/4857	0.0467867	0.192572	0.150153	LCK/CCL5/CD69	3	H68b_2
TNFA_SIGNALING_VIA_NFKB	TNFA_SIGNALING_VIA_NFKB	3/20	200/4857	0.0467867	0.192572	0.150153	BTG1/CCL5/CD69	3	H68b_2
COAGULATION	COAGULATION	6/14	138/4857	1.17548e-06	1.52813e-05	1.11362e-05	APOA1/C9/FGG/ANG/SERPINA1/HRG	6	H68b_3
XENOBIOTIC_METABOLISM	XENOBIOTIC_METABOLISM	4/14	200/4857	0.00201693	0.0131101	0.0095539	FABP1/RBP4/VTN/HRG	4	H68b_3
ANGIOGENESIS	ANGIOGENESIS	2/14	36/4857	0.00459659	0.0199185	0.0145155	APOH/VTN	2	H68b_3
COMPLEMENT	COMPLEMENT	3/14	200/4857	0.0178906	0.0581443	0.0423724	C9/ANG/SERPINA1	3	H68b_3
FATTY_ACID_METABOLISM	FATTY_ACID_METABOLISM	2/14	158/4857	0.0740883	0.19263	0.140378	FABP1/GPD1	2	H68b_3
Hypoxia	Hypoxia	1/14	83/4857	0.214658	0.447062	0.325794	ANG	1	H68b_3
COMPLEMENT	COMPLEMENT	6/12	200/4857	3.39901e-06	6.45812e-05	6.08244e-05	C1QC/CTSB/C1QA/CTSS/LIPA/FCER1G	6	H68b_4
COAGULATION	COAGULATION	2/12	138/4857	0.0438999	0.230451	0.217045	CTSB/C1QA	2	H68b_4
ALLOGRAFT_REJECTION	ALLOGRAFT_REJECTION	2/12	200/4857	0.0849029	0.230451	0.217045	CD74/CTSS	2	H68b_4
HEME_METABOLISM	HEME_METABOLISM	2/12	200/4857	0.0849029	0.230451	0.217045	CTSB/BLVRB	2	H68b_4
INTERFERON_GAMMA_RESPONSE	INTERFERON_GAMMA_RESPONSE	2/12	200/4857	0.0849029	0.230451	0.217045	CD74/FGL2	2	H68b_4
KRAS_SIGNALING_UP	KRAS_SIGNALING_UP	2/12	200/4857	0.0849029	0.230451	0.217045	CTSS/FCER1G	2	H68b_4
COAGULATION	COAGULATION	5/23	138/4857	0.000383494	0.0103543	0.00847723	CRIP2/VWF/TIMP3/A2M/GSN	5	H68b_5
Angiogenesis	Angiogenesis	3/23	73/4857	0.00464902	0.0566309	0.0463645	CD34/ID1/FLT1	3	H68b_5
APOPTOSIS	APOPTOSIS	4/23	161/4857	0.00629232	0.0566309	0.0463645	IFITM3/TIMP3/APP/GSN	4	H68b_5
TGF_BETA_SIGNALING	TGF_BETA_SIGNALING	2/23	54/4857	0.0264414	0.178479	0.146124	ID3/ID1	2	H68b_5
Apoptosis	Apoptosis	2/23	66/4857	0.0383012	0.189207	0.154906	TIMP3/GSN	2	H68b_5
Metastasis	Metastasis	3/23	166/4857	0.042046	0.189207	0.154906	EPAS1/ID1/FLT1	3	H68b_5
Metastasis	Metastasis	4/13	166/4857	0.000738956	0.0158561	0.013656	CD24/MIF/SOX4/ALDH1A1	4	H70_2
Proliferation	Proliferation	3/13	88/4857	0.00144147	0.0158561	0.013656	CD24/MIF/IGFBP2	3	H70_2
Stemness	Stemness	3/13	166/4857	0.0087094	0.0638689	0.0550067	CD24/SOX4/ALDH1A1	3	H70_2
OXIDATIVE_PHOSPHORYLATION	OXIDATIVE_PHOSPHORYLATION	3/13	200/4857	0.0144891	0.0796899	0.0686324	UQCRH/COX7A2/TIMM13	3	H70_2
FATTY_ACID_METABOLISM	FATTY_ACID_METABOLISM	2/13	158/4857	0.064853	0.224506	0.193354	MIF/ALDH1A1	2	H70_2
UV_RESPONSE_UP	UV_RESPONSE_UP	2/13	158/4857	0.064853	0.224506	0.193354	IGFBP2/CDC34	2	H70_2
ALLOGRAFT_REJECTION	ALLOGRAFT_REJECTION	5/18	200/4857	0.000622112	0.0143086	0.0111325	CD74/B2M/ITGB2/SRGN/SPI1	5	H70_3
COMPLEMENT	COMPLEMENT	4/18	200/4857	0.00541724	0.0622982	0.04847	C1QA/FCER1G/C1QC/CTSB	4	H70_3
Metastasis	Metastasis	3/18	166/4857	0.0219287	0.16812	0.130803	B2M/CTSB/TYMP	3	H70_3
KRAS_SIGNALING_UP	KRAS_SIGNALING_UP	3/18	200/4857	0.0355543	0.170329	0.132521	FCER1G/LAPTM5/ITGB2	3	H70_3
Proliferation	Proliferation	2/18	88/4857	0.0411479	0.170329	0.132521	CD74/CYBA	2	H70_3
INTERFERON_ALPHA_RESPONSE	INTERFERON_ALPHA_RESPONSE	2/18	97/4857	0.0490789	0.170329	0.132521	CD74/B2M	2	H70_3
COMPLEMENT	COMPLEMENT	6/18	200/4857	5.54524e-05	0.00149722	0.00116742	FCER1G/C1QA/CTSB/C1QC/LIPA/PLAUR	6	H72_1
KRAS_SIGNALING_UP	KRAS_SIGNALING_UP	5/18	200/4857	0.000622112	0.00839851	0.00654854	FCER1G/GPNMB/LAPTM5/PLAUR/ITGB2	5	H72_1
EMT	EMT	3/18	90/4857	0.00410466	0.0365664	0.0285118	CTSB/VIM/PLAUR	3	H72_1
ALLOGRAFT_REJECTION	ALLOGRAFT_REJECTION	4/18	200/4857	0.00541724	0.0365664	0.0285118	CD74/SRGN/CD86/ITGB2	4	H72_1
COAGULATION	COAGULATION	3/18	138/4857	0.0133944	0.0723299	0.0563976	C1QA/CTSB/CFD	3	H72_1
Metastasis	Metastasis	3/18	166/4857	0.0219287	0.0986793	0.0769429	CTSB/VIM/PLAUR	3	H72_1
UV_RESPONSE_UP	UV_RESPONSE_UP	3/13	158/4857	0.00759721	0.18993	0.18993	SQSTM1/FOSB/ONECUT1	3	H72_3
APOPTOSIS	APOPTOSIS	2/13	161/4857	0.0670446	0.423125	0.423125	WEE1/SQSTM1	2	H72_3
MITOTIC_SPINDLE	MITOTIC_SPINDLE	2/13	199/4857	0.0968732	0.423125	0.423125	SPTBN1/DST	2	H72_3
EPITHELIAL_MESENCHYMAL_TRANSITION	EPITHELIAL_MESENCHYMAL_TRANSITION	2/13	200/4857	0.0977054	0.423125	0.423125	DST/CALD1	2	H72_3
TNFA_SIGNALING_VIA_NFKB	TNFA_SIGNALING_VIA_NFKB	2/13	200/4857	0.0977054	0.423125	0.423125	SQSTM1/FOSB	2	H72_3
TGF_BETA_SIGNALING	TGF_BETA_SIGNALING	1/13	54/4857	0.135431	0.423125	0.423125	SPTBN1	1	H72_3
KRAS_SIGNALING_UP	KRAS_SIGNALING_UP	5/19	200/4857	0.000816334	0.0110205	0.00902264	PLVAP/ADGRL4/EMP1/GNG11/ENG	5	H73a_1
MYOGENESIS	MYOGENESIS	5/19	200/4857	0.000816334	0.0110205	0.00902264	COL4A2/IGFBP7/SPARC/GSN/APP	5	H73a_1
Angiogenesis	Angiogenesis	3/19	73/4857	0.00265561	0.0239005	0.0195676	EFNB2/SOX18/RAMP2	3	H73a_1
EPITHELIAL_MESENCHYMAL_TRANSITION	EPITHELIAL_MESENCHYMAL_TRANSITION	4/19	200/4857	0.00664414	0.044848	0.0367176	COL4A1/COL4A2/SPARC/IGFBP4	4	H73a_1
APOPTOSIS	APOPTOSIS	3/19	161/4857	0.0234484	0.126622	0.103667	EMP1/GSN/APP	3	H73a_1
EMT	EMT	2/19	90/4857	0.0473407	0.213033	0.174413	COL4A1/IGFBP4	2	H73a_1
COAGULATION	COAGULATION	10/17	138/4857	4.0659e-12	6.09886e-11	4.70789e-11	APOA1/ANG/FGA/PLG/SERPINA1/FGG/SERPINC1/TF/ITIH1/SERPING1	10	H73a_2
COMPLEMENT	COMPLEMENT	7/17	200/4857	2.47543e-06	1.85658e-05	1.43315e-05	ANG/PLG/SERPINA1/SERPINC1/CP/ITIH1/SERPING1	7	H73a_2
XENOBIOTIC_METABOLISM	XENOBIOTIC_METABOLISM	4/17	200/4857	0.00435165	0.0217583	0.0167959	RBP4/PLG/VTN/ITIH1	4	H73a_2
BILE_ACID_METABOLISM	BILE_ACID_METABOLISM	3/17	112/4857	0.00641225	0.0240459	0.0185618	APOA1/GC/HSD17B6	3	H73a_2
ANGIOGENESIS	ANGIOGENESIS	1/17	36/4857	0.118987	0.297467	0.229623	VTN	1	H73a_2
HEDGEHOG_SIGNALING	HEDGEHOG_SIGNALING	1/17	36/4857	0.118987	0.297467	0.229623	PLG	1	H73a_2
COMPLEMENT	COMPLEMENT	7/15	200/4857	8.79023e-07	1.75805e-05	1.38793e-05	CTSS/C1QC/C1QA/LIPA/CTSB/FCER1G/CTSH	7	H73a_3
COAGULATION	COAGULATION	4/15	138/4857	0.000667397	0.00667397	0.00526892	C1QA/CTSB/CFD/CTSH	4	H73a_3
ALLOGRAFT_REJECTION	ALLOGRAFT_REJECTION	3/15	200/4857	0.0216975	0.108488	0.0856482	IGSF6/CTSS/CD74	3	H73a_3
KRAS_SIGNALING_UP	KRAS_SIGNALING_UP	3/15	200/4857	0.0216975	0.108488	0.0856482	CTSS/GPNMB/FCER1G	3	H73a_3
Inflammation	Inflammation	2/15	112/4857	0.0455076	0.18203	0.143708	IER3/FCER1G	2	H73a_3
Proliferation	Proliferation	1/15	88/4857	0.240173	0.468298	0.369709	CD74	1	H73a_3
ALLOGRAFT_REJECTION	ALLOGRAFT_REJECTION	7/15	200/4857	8.79023e-07	2.28546e-05	1.75805e-05	CD3D/CCL5/GZMA/PTPRC/CD2/CD3E/CD3G	7	H73b_1
COMPLEMENT	COMPLEMENT	3/15	200/4857	0.0216975	0.112827	0.0867902	CCL5/GZMA/PFN1	3	H73b_1
HYPOXIA	HYPOXIA	3/15	200/4857	0.0216975	0.112827	0.0867902	S100A4/BTG1/CXCR4	3	H73b_1
INTERFERON_GAMMA_RESPONSE	INTERFERON_GAMMA_RESPONSE	3/15	200/4857	0.0216975	0.112827	0.0867902	CCL5/GZMA/BTG1	3	H73b_1
TNFA_SIGNALING_VIA_NFKB	TNFA_SIGNALING_VIA_NFKB	3/15	200/4857	0.0216975	0.112827	0.0867902	CCL5/DUSP2/BTG1	3	H73b_1
Proliferation	Proliferation	2/15	88/4857	0.0292432	0.12672	0.0974773	CCL5/PTPRC	2	H73b_1
TGF_BETA_SIGNALING	TGF_BETA_SIGNALING	3/17	54/4857	0.000791335	0.0237401	0.0199916	FKBP1A/ID1/ENG	3	H73b_2
Angiogenesis	Angiogenesis	3/17	73/4857	0.00190421	0.0285632	0.0240532	RAMP2/CD34/ID1	3	H73b_2
UV_RESPONSE_DN	UV_RESPONSE_DN	3/17	144/4857	0.0127916	0.127916	0.107719	PLPP3/ID1/NFIB	3	H73b_2
Metastasis	Metastasis	3/17	166/4857	0.018735	0.140513	0.118326	TGM2/ID1/SPARC	3	H73b_2
EPITHELIAL_MESENCHYMAL_TRANSITION	EPITHELIAL_MESENCHYMAL_TRANSITION	3/17	200/4857	0.0305315	0.152657	0.128554	IGFBP4/TGM2/SPARC	3	H73b_2
KRAS_SIGNALING_UP	KRAS_SIGNALING_UP	3/17	200/4857	0.0305315	0.152657	0.128554	PLVAP/GNG11/ENG	3	H73b_2
COAGULATION	COAGULATION	9/19	138/4857	6.75233e-10	1.21542e-08	9.24003e-09	APOC2/HRG/APOC3/APOC1/ANG/SERPINA1/FN1/FGA/C8G	9	H73b_3
COMPLEMENT	COMPLEMENT	5/19	200/4857	0.000816334	0.00734701	0.00558545	APOC1/ANG/SERPINA1/CP/FN1	5	H73b_3
XENOBIOTIC_METABOLISM	XENOBIOTIC_METABOLISM	4/19	200/4857	0.00664414	0.0379755	0.0288703	RBP4/HRG/TMEM176B/VTN	4	H73b_3
ANGIOGENESIS	ANGIOGENESIS	2/19	36/4857	0.008439	0.0379755	0.0288703	VTN/APOH	2	H73b_3
KRAS_SIGNALING_UP	KRAS_SIGNALING_UP	3/19	200/4857	0.040975	0.14751	0.112142	RBP4/TMEM176A/TMEM176B	3	H73b_3
BILE_ACID_METABOLISM	BILE_ACID_METABOLISM	2/19	112/4857	0.0698475	0.209542	0.159301	TTR/HSD17B6	2	H73b_3
COMPLEMENT	COMPLEMENT	5/15	200/4857	0.00024127	0.00434286	0.00380952	CTSB/C1QA/C1QC/LIPA/FCER1G	5	H73b_4
COAGULATION	COAGULATION	3/15	138/4857	0.00794766	0.071529	0.0627447	CTSB/C1QA/CFD	3	H73b_4
ALLOGRAFT_REJECTION	ALLOGRAFT_REJECTION	3/15	200/4857	0.0216975	0.130185	0.114198	IGSF6/CD74/SPI1	3	H73b_4
KRAS_SIGNALING_UP	KRAS_SIGNALING_UP	2/15	200/4857	0.124748	0.470011	0.41229	GPNMB/FCER1G	2	H73b_4
REACTIVE_OXYGEN_SPECIES_PATHWAY	REACTIVE_OXYGEN_SPECIES_PATHWAY	1/15	49/4857	0.141284	0.470011	0.41229	FTL	1	H73b_4
Proliferation	Proliferation	1/15	88/4857	0.240173	0.470011	0.41229	CD74	1	H73b_4
COMPLEMENT	COMPLEMENT	5/13	200/4857	0.000110637	0.00188082	0.00163043	C1QA/C1QC/CTSB/FCER1G/CTSS	5	H74_1
COAGULATION	COAGULATION	3/13	138/4857	0.00520778	0.0442661	0.0383731	C1QA/CTSB/CFD	3	H74_1
INFLAMMATORY_RESPONSE	INFLAMMATORY_RESPONSE	3/13	200/4857	0.0144891	0.0821047	0.0711744	CD14/CYBB/PTAFR	3	H74_1
APOPTOSIS	APOPTOSIS	2/13	161/4857	0.0670446	0.276832	0.239978	CD14/GPX1	2	H74_1
ALLOGRAFT_REJECTION	ALLOGRAFT_REJECTION	2/13	200/4857	0.0977054	0.276832	0.239978	CD74/CTSS	2	H74_1
KRAS_SIGNALING_UP	KRAS_SIGNALING_UP	2/13	200/4857	0.0977054	0.276832	0.239978	FCER1G/CTSS	2	H74_1
Invasion	Invasion	11/20	97/4857	1.63981e-14	3.27961e-13	2.24394e-13	EDNRA/ASPN/COL6A2/OLFML2B/COL1A2/BGN/THBS2/COL3A1/MMP11/THY1/COL6A3	11	H74_2
EPITHELIAL_MESENCHYMAL_TRANSITION	EPITHELIAL_MESENCHYMAL_TRANSITION	11/20	200/4857	5.34042e-11	5.34042e-10	3.65397e-10	COL6A2/ECM1/COL1A2/BGN/THBS2/COL3A1/CDH6/COL4A1/THY1/COL6A3/OXTR	11	H74_2
EMT	EMT	6/20	90/4857	1.07704e-06	7.18026e-06	4.91281e-06	COL6A2/ECM1/COL1A2/BGN/COL3A1/COL4A1	6	H74_2
UV_RESPONSE_DN	UV_RESPONSE_DN	4/20	144/4857	0.00247944	0.0123972	0.0084823	LTBP1/COL1A2/COL3A1/SDC2	4	H74_2
APICAL_SURFACE	APICAL_SURFACE	2/20	44/4857	0.0137416	0.0549662	0.0376085	DCBLD2/THY1	2	H74_2
APICAL_JUNCTION	APICAL_JUNCTION	3/20	200/4857	0.0467867	0.133676	0.0914627	CDH6/CERCAM/THY1	3	H74_2
IL2_STAT5_SIGNALING	IL2_STAT5_SIGNALING	2/9	199/4857	0.0497342	0.315293	0.306358	ETV4/MAP6	2	H74_3
WNT_BETA_CATENIN_SIGNALING	WNT_BETA_CATENIN_SIGNALING	1/9	42/4857	0.0752474	0.315293	0.306358	FZD8	1	H74_3
Angiogenesis	Angiogenesis	1/9	73/4857	0.127514	0.315293	0.306358	RAMP2	1	H74_3
CHOLESTEROL_HOMEOSTASIS	CHOLESTEROL_HOMEOSTASIS	1/9	74/4857	0.129155	0.315293	0.306358	AVPR1A	1	H74_3
EMT	EMT	1/9	90/4857	0.155047	0.315293	0.306358	NR2F1	1	H74_3
Cell Cycle	Cell Cycle	1/9	137/4857	0.227192	0.315293	0.306358	CDCA3	1	H74_3
ALLOGRAFT_REJECTION	ALLOGRAFT_REJECTION	9/21	200/4857	5.44721e-08	1.63416e-06	1.49082e-06	IL2RG/CD3D/CD2/GZMA/LCK/PTPRC/CD7/CD3E/CCL5	9	H74_4
Quiescence	Quiescence	3/21	66/4857	0.00267616	0.0401424	0.0366211	CREM/PTPRC/RGS1	3	H74_4
COMPLEMENT	COMPLEMENT	4/21	200/4857	0.00962005	0.0721504	0.0658214	GZMA/LCK/APOBEC3G/CCL5	4	H74_4
INFLAMMATORY_RESPONSE	INFLAMMATORY_RESPONSE	4/21	200/4857	0.00962005	0.0721504	0.0658214	LCK/RGS1/CCL5/CD69	4	H74_4
APICAL_JUNCTION	APICAL_JUNCTION	3/21	200/4857	0.0529811	0.204547	0.186604	RAC2/PTPRC/EVL	3	H74_4
INTERFERON_GAMMA_RESPONSE	INTERFERON_GAMMA_RESPONSE	3/21	200/4857	0.0529811	0.204547	0.186604	GZMA/CCL5/CD69	3	H74_4
COMPLEMENT	COMPLEMENT	7/13	200/4857	2.51576e-07	4.02522e-06	3.17781e-06	C1QC/CTSB/C1QA/CTSS/LIPA/LGMN/FCER1G	7	H75_1
COAGULATION	COAGULATION	3/13	138/4857	0.00520778	0.0416622	0.0328912	CTSB/C1QA/LGMN	3	H75_1
ALLOGRAFT_REJECTION	ALLOGRAFT_REJECTION	3/13	200/4857	0.0144891	0.0579563	0.045755	IGSF6/CD74/CTSS	3	H75_1
KRAS_SIGNALING_UP	KRAS_SIGNALING_UP	3/13	200/4857	0.0144891	0.0579563	0.045755	GPNMB/CTSS/FCER1G	3	H75_1
CHOLESTEROL_HOMEOSTASIS	CHOLESTEROL_HOMEOSTASIS	1/13	74/4857	0.181136	0.410552	0.32412	LGMN	1	H75_1
Proliferation	Proliferation	1/13	88/4857	0.211792	0.410552	0.32412	CD74	1	H75_1
COAGULATION	COAGULATION	9/21	138/4857	2.04687e-09	4.50311e-08	3.87828e-08	APOC3/MEP1A/APOA1/C8G/APOC1/SERPINA1/TF/APOC2/FN1	9	H75_2
XENOBIOTIC_METABOLISM	XENOBIOTIC_METABOLISM	6/21	200/4857	0.000146108	0.00160719	0.00138418	RBP4/TMEM176B/APOE/VTN/SERPINA6/DDT	6	H75_2
COMPLEMENT	COMPLEMENT	4/21	200/4857	0.00962005	0.0564733	0.0486373	CP/APOC1/SERPINA1/FN1	4	H75_2
ANGIOGENESIS	ANGIOGENESIS	2/21	36/4857	0.0102679	0.0564733	0.0486373	APOH/VTN	2	H75_2
KRAS_SIGNALING_UP	KRAS_SIGNALING_UP	3/21	200/4857	0.0529811	0.233117	0.20077	RBP4/TMEM176A/TMEM176B	3	H75_2
BILE_ACID_METABOLISM	BILE_ACID_METABOLISM	2/21	112/4857	0.0832872	0.305387	0.263012	APOA1/SERPINA6	2	H75_2
EPITHELIAL_MESENCHYMAL_TRANSITION	EPITHELIAL_MESENCHYMAL_TRANSITION	6/13	200/4857	6.09681e-06	8.53554e-05	5.77593e-05	COL4A2/SPARC/CALD1/COL4A1/BGN/MYLK	6	H75_3
MYOGENESIS	MYOGENESIS	5/13	200/4857	0.000110637	0.000774456	0.000524068	COL4A2/IGFBP7/SPARC/MYLK/COX7A1	5	H75_3
ADIPOGENESIS	ADIPOGENESIS	3/13	200/4857	0.0144891	0.0676157	0.045755	COL4A1/MYLK/LAMA4	3	H75_3
EMT	EMT	2/13	90/4857	0.0231957	0.0747133	0.0505579	COL4A1/BGN	2	H75_3
Invasion	Invasion	2/13	97/4857	0.0266833	0.0747133	0.0505579	CALD1/BGN	2	H75_3
COAGULATION	COAGULATION	2/13	138/4857	0.0509349	0.118848	0.0804235	SPARC/CRIP2	2	H75_3
EPITHELIAL_MESENCHYMAL_TRANSITION	EPITHELIAL_MESENCHYMAL_TRANSITION	12/17	200/4857	8.87265e-14	1.6858e-12	1.12076e-12	BGN/TIMP1/CALD1/MYL9/COL3A1/TAGLN/DCN/COL1A2/MYLK/TPM1/TPM2/COL1A1	12	H77_1
EMT	EMT	7/17	90/4857	9.91978e-09	9.42379e-08	6.26512e-08	BGN/TIMP1/MYL9/COL3A1/TAGLN/COL1A2/COL1A1	7	H77_1
MYOGENESIS	MYOGENESIS	8/17	200/4857	1.27092e-07	8.04917e-07	5.35125e-07	IGFBP7/GPX3/SOD3/COL3A1/TAGLN/MYLK/TPM2/COL1A1	8	H77_1
Invasion	Invasion	5/17	97/4857	1.46592e-05	6.9631e-05	4.62921e-05	BGN/CALD1/COL3A1/COL1A2/COL1A1	5	H77_1
UV_RESPONSE_DN	UV_RESPONSE_DN	4/17	144/4857	0.00130524	0.00495992	0.00329745	EFEMP1/COL3A1/COL1A2/COL1A1	4	H77_1
APOPTOSIS	APOPTOSIS	4/17	161/4857	0.00197453	0.00625269	0.00415691	BGN/TIMP1/GPX3/DCN	4	H77_1
ALLOGRAFT_REJECTION	ALLOGRAFT_REJECTION	8/16	200/4857	6.97329e-08	1.95252e-06	1.76167e-06	B2M/CD3D/CD3E/CD2/GZMA/CCL5/LCK/CD3G	8	H77_2
COMPLEMENT	COMPLEMENT	4/16	200/4857	0.00343708	0.041808	0.0377215	GZMA/PFN1/CCL5/LCK	4	H77_2
PI3K_AKT_MTOR_SIGNALING	PI3K_AKT_MTOR_SIGNALING	3/16	105/4857	0.00447943	0.041808	0.0377215	CXCR4/PFN1/LCK	3	H77_2
INTERFERON_GAMMA_RESPONSE	INTERFERON_GAMMA_RESPONSE	3/16	200/4857	0.0259115	0.181381	0.163652	B2M/GZMA/CCL5	3	H77_2
Metastasis	Metastasis	2/16	166/4857	0.1019	0.353481	0.31893	B2M/S100A4	2	H77_2
ANGIOGENESIS	ANGIOGENESIS	1/16	36/4857	0.112386	0.353481	0.31893	S100A4	1	H77_2
Metastasis	Metastasis	6/14	166/4857	3.48472e-06	8.36332e-05	7.70306e-05	KRT19/RAB25/CD24/SPP1/MMP7/EPCAM	6	H77_4
ESTROGEN_RESPONSE_EARLY	ESTROGEN_RESPONSE_EARLY	3/14	200/4857	0.0178906	0.214687	0.197738	KRT18/KRT8/KRT19	3	H77_4
ANDROGEN_RESPONSE	ANDROGEN_RESPONSE	2/14	100/4857	0.0325115	0.242199	0.223078	KRT8/KRT19	2	H77_4
COAGULATION	COAGULATION	2/14	138/4857	0.0583421	0.242199	0.223078	MMP7/CLU	2	H77_4
APOPTOSIS	APOPTOSIS	2/14	161/4857	0.0765618	0.242199	0.223078	KRT18/CLU	2	H77_4
Stemness	Stemness	2/14	166/4857	0.080745	0.242199	0.223078	CD24/SOX9	2	H77_4
ALLOGRAFT_REJECTION	ALLOGRAFT_REJECTION	3/10	200/4857	0.00666009	0.0466206	0.0385584	CD74/IGSF6/SPI1	3	H77_5
COMPLEMENT	COMPLEMENT	3/10	200/4857	0.00666009	0.0466206	0.0385584	C1QC/CTSB/C1QA	3	H77_5
COAGULATION	COAGULATION	2/10	138/4857	0.0310591	0.144942	0.119877	CTSB/C1QA	2	H77_5
REACTIVE_OXYGEN_SPECIES_PATHWAY	REACTIVE_OXYGEN_SPECIES_PATHWAY	1/10	49/4857	0.0965118	0.319972	0.264639	FTL	1	H77_5
Proliferation	Proliferation	1/10	88/4857	0.167244	0.319972	0.264639	CD74	1	H77_5
EMT	EMT	1/10	90/4857	0.170733	0.319972	0.264639	CTSB	1	H77_5
Angiogenesis	Angiogenesis	4/17	73/4857	9.64249e-05	0.0019285	0.001421	RAMP2/ID1/CD34/EFNB2	4	H77_6
KRAS_SIGNALING_UP	KRAS_SIGNALING_UP	4/17	200/4857	0.00435165	0.0435165	0.0320648	GNG11/PECAM1/ADGRL4/IL33	4	H77_6
TGF_BETA_SIGNALING	TGF_BETA_SIGNALING	2/17	54/4857	0.0148295	0.0936751	0.0690238	ID1/FKBP1A	2	H77_6
Metastasis	Metastasis	3/17	166/4857	0.018735	0.0936751	0.0690238	EPAS1/ID1/TGM2	3	H77_6
ESTROGEN_RESPONSE_EARLY	ESTROGEN_RESPONSE_EARLY	3/17	200/4857	0.0305315	0.122126	0.0899875	TGM2/PODXL/IGFBP4	3	H77_6
INTERFERON_ALPHA_RESPONSE	INTERFERON_ALPHA_RESPONSE	2/17	97/4857	0.0441889	0.147296	0.108534	IFI27/IFITM3	2	H77_6
