# Supplementary material for: Unraveling the underlying pathogenic factors driving nonalcoholic steatohepatitis and hepatocellular carcinoma: an in-depth analysis of prognostically relevant gene signatures in hepatocellular carcinoma
Source: J Transl Med. 2024 Jan 18;22:72. doi: 10.1186/s12967-024-04885-6 (PMC10795264; doi:10.1186/s12967-024-04885-6)
Supplement: Supplementary file 1 — Additional file 1: Table S1. Primers used in this study. Table S2. Expression programs detected by cNMF in each of the 32 samples, Related to Fig. 3. Table S3. Meta-programs, each derived from multiple related cNMF programs, ordered from most to least significant, Related to Fig. 4. Table S4. Gene intersection between multiple groups, Related to Fig. 7. Table S5. Results of univariate Cox regression screening, Related to Fig. 7. Table S6. Results of Lasso-COX regression screening, Related to Fig. 7. Table S7. Results of multivariate Cox regression screening, Related to Fig. 7. [file 12967_2024_4885_MOESM1_ESM.zip › Table S3_ESM.xlsx]

## Sheet: Sheet1
Table. S3 Meta-programs, each derived from multiple related cNMF programs, ordered from most to least significant, Related to Figure 4
Samples	Pathway1	Pathway2	Pathway3	Pathway4	Pathway5	Pathway6
H21_1	Metastasis	COMPLEMENT	EMT	COAGULATION	IL2_STAT5_SIGNALING	HEME_METABOLISM
H58a_3	ALLOGRAFT_REJECTION	KRAS_SIGNALING_UP	TNFA_SIGNALING_VIA_NFKB	Hypoxia	Proliferation	Inflammation
H34a_2	ALLOGRAFT_REJECTION	Proliferation	Invasion	Inflammation	Metastasis	ANGIOGENESIS
H58b_1	ALLOGRAFT_REJECTION	Proliferation	INTERFERON_ALPHA_RESPONSE	Stemness	APICAL_JUNCTION	INTERFERON_GAMMA_RESPONSE
H30_2	ALLOGRAFT_REJECTION	PI3K_AKT_MTOR_SIGNALING	KRAS_SIGNALING_UP	TNFA_SIGNALING_VIA_NFKB	APOPTOSIS	HYPOXIA
H74_4	ALLOGRAFT_REJECTION	Quiescence	COMPLEMENT	INFLAMMATORY_RESPONSE	APICAL_JUNCTION	INTERFERON_GAMMA_RESPONSE
H68b_2	ALLOGRAFT_REJECTION	INTERFERON_GAMMA_RESPONSE	APOPTOSIS	COMPLEMENT	INFLAMMATORY_RESPONSE	TNFA_SIGNALING_VIA_NFKB
H77_2	ALLOGRAFT_REJECTION	COMPLEMENT	PI3K_AKT_MTOR_SIGNALING	INTERFERON_GAMMA_RESPONSE	Metastasis	ANGIOGENESIS
H73b_1	ALLOGRAFT_REJECTION	COMPLEMENT	HYPOXIA	INTERFERON_GAMMA_RESPONSE	TNFA_SIGNALING_VIA_NFKB	Proliferation
H49a_2	ALLOGRAFT_REJECTION	COMPLEMENT	INTERFERON_GAMMA_RESPONSE	PI3K_AKT_MTOR_SIGNALING	APICAL_JUNCTION	INFLAMMATORY_RESPONSE
H62_3	UV_RESPONSE_UP	APOPTOSIS	ALLOGRAFT_REJECTION	MYC_TARGETS_V2	HYPOXIA	MTORC1_SIGNALING
H55_3	Inflammation	KRAS_SIGNALING_UP	ANGIOGENESIS	Quiescence	IL6_JAK_STAT3_SIGNALING	COAGULATION
H28_5	Quiescence	ALLOGRAFT_REJECTION	HYPOXIA	TNFA_SIGNALING_VIA_NFKB	INTERFERON_GAMMA_RESPONSE	Metastasis
H68a_5	ALLOGRAFT_REJECTION	INTERFERON_GAMMA_RESPONSE	TNFA_SIGNALING_VIA_NFKB	COMPLEMENT	PI3K_AKT_MTOR_SIGNALING	Quiescence
H08_3	ALLOGRAFT_REJECTION	DNA damage	Metastasis	APICAL_JUNCTION	HYPOXIA	INTERFERON_GAMMA_RESPONSE
H34c_1	COMPLEMENT	ALLOGRAFT_REJECTION	REACTIVE_OXYGEN_SPECIES_PATHWAY	KRAS_SIGNALING_UP	Proliferation	Invasion
H75_1	COMPLEMENT	COAGULATION	ALLOGRAFT_REJECTION	KRAS_SIGNALING_UP	CHOLESTEROL_HOMEOSTASIS	Proliferation
H68a_2	COMPLEMENT	COAGULATION	CHOLESTEROL_HOMEOSTASIS	ALLOGRAFT_REJECTION	Proliferation	Invasion
H72_1	COMPLEMENT	KRAS_SIGNALING_UP	EMT	ALLOGRAFT_REJECTION	COAGULATION	Metastasis
H65_1	ALLOGRAFT_REJECTION	COMPLEMENT	Proliferation	INTERFERON_ALPHA_RESPONSE	Invasion	INTERFERON_GAMMA_RESPONSE
H70_3	ALLOGRAFT_REJECTION	COMPLEMENT	Metastasis	KRAS_SIGNALING_UP	Proliferation	INTERFERON_ALPHA_RESPONSE
H43_1	COMPLEMENT	ALLOGRAFT_REJECTION	Proliferation	Inflammation	INTERFERON_GAMMA_RESPONSE	KRAS_SIGNALING_UP
H41_3	ANGIOGENESIS	Inflammation	SPERMATOGENESIS	COAGULATION	APOPTOSIS	ALLOGRAFT_REJECTION
H49b_4	KRAS_SIGNALING_DN	Proliferation	Cell Cycle	Stemness	E2F_TARGETS	MYOGENESIS
H34b_3	ALLOGRAFT_REJECTION	Stemness	Quiescence	KRAS_SIGNALING_UP	Proliferation	IL2_STAT5_SIGNALING
H38_1	KRAS_SIGNALING_UP	ALLOGRAFT_REJECTION	COMPLEMENT	Proliferation	Inflammation	IL2_STAT5_SIGNALING
H63_1	COMPLEMENT	KRAS_SIGNALING_UP	Proliferation	INTERFERON_ALPHA_RESPONSE	ALLOGRAFT_REJECTION	APICAL_JUNCTION
H74_1	COMPLEMENT	COAGULATION	INFLAMMATORY_RESPONSE	APOPTOSIS	ALLOGRAFT_REJECTION	KRAS_SIGNALING_UP
H49a_6	E2F_TARGETS	G2M_CHECKPOINT	Proliferation	Cell Cycle	SPERMATOGENESIS	MITOTIC_SPINDLE
H62_1	COAGULATION	Stemness	INTERFERON_GAMMA_RESPONSE	Proliferation	INTERFERON_ALPHA_RESPONSE	BILE_ACID_METABOLISM
H58c_1	COMPLEMENT	ALLOGRAFT_REJECTION	KRAS_SIGNALING_UP	REACTIVE_OXYGEN_SPECIES_PATHWAY	Proliferation	EMT
H73b_4	COMPLEMENT	COAGULATION	ALLOGRAFT_REJECTION	KRAS_SIGNALING_UP	REACTIVE_OXYGEN_SPECIES_PATHWAY	Proliferation
H77_5	ALLOGRAFT_REJECTION	COMPLEMENT	COAGULATION	REACTIVE_OXYGEN_SPECIES_PATHWAY	Proliferation	EMT
H08_5	COMPLEMENT	COAGULATION	Inflammation	ALLOGRAFT_REJECTION	KRAS_SIGNALING_UP	REACTIVE_OXYGEN_SPECIES_PATHWAY
H73a_3	COMPLEMENT	COAGULATION	ALLOGRAFT_REJECTION	KRAS_SIGNALING_UP	Inflammation	Proliferation
H30_5	COMPLEMENT	COAGULATION	HEME_METABOLISM	APICAL_SURFACE	CHOLESTEROL_HOMEOSTASIS	EMT
H68b_4	COMPLEMENT	COAGULATION	ALLOGRAFT_REJECTION	HEME_METABOLISM	INTERFERON_GAMMA_RESPONSE	KRAS_SIGNALING_UP
H43_3	EPITHELIAL_MESENCHYMAL_TRANSITION	Invasion	EMT	MYOGENESIS	COAGULATION	Metastasis
H58a_1	EPITHELIAL_MESENCHYMAL_TRANSITION	EMT	MYOGENESIS	COAGULATION	APOPTOSIS	Metastasis
H75_3	EPITHELIAL_MESENCHYMAL_TRANSITION	MYOGENESIS	ADIPOGENESIS	EMT	Invasion	COAGULATION
H62_2	COAGULATION	TGF_BETA_SIGNALING	Angiogenesis	KRAS_SIGNALING_UP	IL6_JAK_STAT3_SIGNALING	INTERFERON_ALPHA_RESPONSE
H49a_4	KRAS_SIGNALING_UP	TGF_BETA_SIGNALING	Stemness	Angiogenesis	INTERFERON_ALPHA_RESPONSE	ANGIOGENESIS
H73b_2	TGF_BETA_SIGNALING	Angiogenesis	UV_RESPONSE_DN	Metastasis	EPITHELIAL_MESENCHYMAL_TRANSITION	KRAS_SIGNALING_UP
H77_6	Angiogenesis	KRAS_SIGNALING_UP	TGF_BETA_SIGNALING	Metastasis	ESTROGEN_RESPONSE_EARLY	INTERFERON_ALPHA_RESPONSE
H58c_3	TGF_BETA_SIGNALING	APOPTOSIS	APICAL_SURFACE	Metastasis	Angiogenesis	KRAS_SIGNALING_UP
H73a_1	KRAS_SIGNALING_UP	MYOGENESIS	Angiogenesis	EPITHELIAL_MESENCHYMAL_TRANSITION	APOPTOSIS	EMT
H55_2	APICAL_JUNCTION	KRAS_SIGNALING_UP	Angiogenesis	Hypoxia	IL6_JAK_STAT3_SIGNALING	Proliferation
H28_2	ANGIOGENESIS	Proliferation	EMT	Inflammation	Cell Cycle	COAGULATION
H28_6	Angiogenesis	Inflammation	ANGIOGENESIS	HEDGEHOG_SIGNALING	WNT_BETA_CATENIN_SIGNALING	Quiescence
H08_2	Angiogenesis	KRAS_SIGNALING_UP	APICAL_JUNCTION	EPITHELIAL_MESENCHYMAL_TRANSITION	COAGULATION	ESTROGEN_RESPONSE_EARLY
H58b_3	EPITHELIAL_MESENCHYMAL_TRANSITION	TGF_BETA_SIGNALING	MYOGENESIS	Angiogenesis	COAGULATION	APOPTOSIS
H68b_5	COAGULATION	Angiogenesis	APOPTOSIS	TGF_BETA_SIGNALING	Apoptosis	Metastasis
H74_3	IL2_STAT5_SIGNALING	WNT_BETA_CATENIN_SIGNALING	Angiogenesis	CHOLESTEROL_HOMEOSTASIS	EMT	Cell Cycle
H41_2	Invasion	EPITHELIAL_MESENCHYMAL_TRANSITION	MYOGENESIS	NOTCH_SIGNALING	WNT_BETA_CATENIN_SIGNALING	Angiogenesis
H34c_3	Cell Cycle	E2F_TARGETS	Proliferation	DNA damage	Differentiation	PI3K_AKT_MTOR_SIGNALING
H34a_3	Hypoxia	ANDROGEN_RESPONSE	UNFOLDED_PROTEIN_RESPONSE	COAGULATION	UV_RESPONSE_DN	APOPTOSIS
H63_3	TGF_BETA_SIGNALING	COAGULATION	Angiogenesis	APICAL_JUNCTION	UV_RESPONSE_DN	APOPTOSIS
H49b_2	EPITHELIAL_MESENCHYMAL_TRANSITION	MYOGENESIS	EMT	Invasion	Quiescence	Angiogenesis
H38_4	EPITHELIAL_MESENCHYMAL_TRANSITION	EMT	Invasion	MYOGENESIS	UV_RESPONSE_DN	NOTCH_SIGNALING
H68b_1	EPITHELIAL_MESENCHYMAL_TRANSITION	Invasion	EMT	UV_RESPONSE_DN	APOPTOSIS	ANGIOGENESIS
H41_1	Cell Cycle	KRAS_SIGNALING_DN	APICAL_SURFACE	COAGULATION	COMPLEMENT	G2M_CHECKPOINT
H49a_5	UV_RESPONSE_DN	Metastasis	IL2_STAT5_SIGNALING	ESTROGEN_RESPONSE_EARLY	GLYCOLYSIS	Differentiation
H41_4	HEME_METABOLISM	DNA repair	DNA_REPAIR	KRAS_SIGNALING_UP	P53_PATHWAY	XENOBIOTIC_METABOLISM
H77_4	Metastasis	ESTROGEN_RESPONSE_EARLY	ANDROGEN_RESPONSE	COAGULATION	APOPTOSIS	Stemness
H21_2	EPITHELIAL_MESENCHYMAL_TRANSITION	EMT	Invasion	ANGIOGENESIS	COAGULATION	APOPTOSIS
H28_3	EPITHELIAL_MESENCHYMAL_TRANSITION	EMT	APICAL_JUNCTION	MYOGENESIS	Invasion	ANGIOGENESIS
H74_2	Invasion	EPITHELIAL_MESENCHYMAL_TRANSITION	EMT	UV_RESPONSE_DN	APICAL_SURFACE	APICAL_JUNCTION
H77_1	EPITHELIAL_MESENCHYMAL_TRANSITION	EMT	MYOGENESIS	Invasion	UV_RESPONSE_DN	APOPTOSIS
H70_2	Metastasis	Proliferation	Stemness	OXIDATIVE_PHOSPHORYLATION	FATTY_ACID_METABOLISM	UV_RESPONSE_UP
H72_3	UV_RESPONSE_UP	APOPTOSIS	MITOTIC_SPINDLE	EPITHELIAL_MESENCHYMAL_TRANSITION	TNFA_SIGNALING_VIA_NFKB	TGF_BETA_SIGNALING
H49b_1	Stemness	ESTROGEN_RESPONSE_EARLY	Differentiation
H49b_6	Stemness	PANCREAS_BETA_CELLS	IL2_STAT5_SIGNALING	ESTROGEN_RESPONSE_EARLY	GLYCOLYSIS	KRAS_SIGNALING_DN
H08_1	XENOBIOTIC_METABOLISM	COAGULATION	BILE_ACID_METABOLISM	FATTY_ACID_METABOLISM	ADIPOGENESIS	KRAS_SIGNALING_UP
H73a_2	COAGULATION	COMPLEMENT	XENOBIOTIC_METABOLISM	BILE_ACID_METABOLISM	ANGIOGENESIS	HEDGEHOG_SIGNALING
H73b_3	COAGULATION	COMPLEMENT	XENOBIOTIC_METABOLISM	ANGIOGENESIS	KRAS_SIGNALING_UP	BILE_ACID_METABOLISM
H75_2	COAGULATION	XENOBIOTIC_METABOLISM	COMPLEMENT	ANGIOGENESIS	KRAS_SIGNALING_UP	BILE_ACID_METABOLISM
H63_2	COAGULATION	COMPLEMENT	XENOBIOTIC_METABOLISM	BILE_ACID_METABOLISM	PEROXISOME	ANGIOGENESIS
H43_2	FATTY_ACID_METABOLISM	XENOBIOTIC_METABOLISM	ESTROGEN_RESPONSE_EARLY	ESTROGEN_RESPONSE_LATE	KRAS_SIGNALING_UP	PANCREAS_BETA_CELLS
H34a_1	XENOBIOTIC_METABOLISM	COAGULATION	BILE_ACID_METABOLISM	COMPLEMENT	ANGIOGENESIS	REACTIVE_OXYGEN_SPECIES_PATHWAY
H58b_2	COAGULATION	COMPLEMENT	XENOBIOTIC_METABOLISM	BILE_ACID_METABOLISM	ANGIOGENESIS	PEROXISOME
H68a_1	XENOBIOTIC_METABOLISM	COAGULATION	ESTROGEN_RESPONSE_LATE	KRAS_SIGNALING_UP	ANGIOGENESIS	REACTIVE_OXYGEN_SPECIES_PATHWAY
H68b_3	COAGULATION	XENOBIOTIC_METABOLISM	ANGIOGENESIS	COMPLEMENT	FATTY_ACID_METABOLISM	Hypoxia
H23_1	COAGULATION	COMPLEMENT	XENOBIOTIC_METABOLISM	ANGIOGENESIS	BILE_ACID_METABOLISM	PEROXISOME
H34b_2	COAGULATION	KRAS_SIGNALING_UP	XENOBIOTIC_METABOLISM	ANGIOGENESIS	BILE_ACID_METABOLISM	COMPLEMENT
H34c_2	BILE_ACID_METABOLISM	XENOBIOTIC_METABOLISM	PEROXISOME	ANGIOGENESIS	COMPLEMENT	ESTROGEN_RESPONSE_EARLY
H38_3	COAGULATION	XENOBIOTIC_METABOLISM	ANGIOGENESIS	COMPLEMENT	BILE_ACID_METABOLISM	GLYCOLYSIS
H18_4	Inflammation	HEME_METABOLISM	INFLAMMATORY_RESPONSE	Hypoxia	IL6_JAK_STAT3_SIGNALING	Proliferation
H28_4	KRAS_SIGNALING_DN	Inflammation	Stemness	ALLOGRAFT_REJECTION	HEME_METABOLISM	INFLAMMATORY_RESPONSE
H30_1	COAGULATION	REACTIVE_OXYGEN_SPECIES_PATHWAY	COMPLEMENT	CHOLESTEROL_HOMEOSTASIS	XENOBIOTIC_METABOLISM	ANGIOGENESIS
H65_4	XENOBIOTIC_METABOLISM	OXIDATIVE_PHOSPHORYLATION	CHOLESTEROL_HOMEOSTASIS	GLYCOLYSIS	Invasion	PEROXISOME
H08_4	G2M_CHECKPOINT	E2F_TARGETS	Cell Cycle	Proliferation	MITOTIC_SPINDLE	Invasion
H49b_5	Metastasis	G2M_CHECKPOINT	HYPOXIA	KRAS_SIGNALING_DN
H49b_3	PROTEIN_SECRETION
H34b_6	IL2_STAT5_SIGNALING	COMPLEMENT	TGF_BETA_SIGNALING	Angiogenesis	ANDROGEN_RESPONSE	Inflammation
H38_2	Angiogenesis	KRAS_SIGNALING_UP	COAGULATION	Stemness	IL6_JAK_STAT3_SIGNALING	ANGIOGENESIS
H21_4	Angiogenesis	APICAL_JUNCTION	Quiescence	IL2_STAT5_SIGNALING	KRAS_SIGNALING_UP	ANDROGEN_RESPONSE
H68a_4	Angiogenesis	COAGULATION	KRAS_SIGNALING_UP	MYOGENESIS	Hypoxia	TGF_BETA_SIGNALING
H30_6	Cell Cycle	E2F_TARGETS	G2M_CHECKPOINT	Metastasis	APICAL_JUNCTION	GLYCOLYSIS
H37_2	Cell Cycle	E2F_TARGETS	G2M_CHECKPOINT	Proliferation	DNA repair	DNA_REPAIR
H34b_5	MYOGENESIS	Cell Cycle	EPITHELIAL_MESENCHYMAL_TRANSITION	Angiogenesis	Hypoxia	EMT
H37_3	ESTROGEN_RESPONSE_EARLY	GLYCOLYSIS	MYOGENESIS	REACTIVE_OXYGEN_SPECIES_PATHWAY	MYC_TARGETS_V2	Hypoxia
H37_1	Quiescence	Inflammation	Metastasis	IL2_STAT5_SIGNALING	APICAL_JUNCTION	TNFA_SIGNALING_VIA_NFKB
H37_4	CHOLESTEROL_HOMEOSTASIS	UV_RESPONSE_UP	MYOGENESIS	Differentiation
H37_5	XENOBIOTIC_METABOLISM	APICAL_SURFACE	Angiogenesis	EMT	PI3K_AKT_MTOR_SIGNALING	DNA repair
H23_3	APICAL_JUNCTION	WNT_BETA_CATENIN_SIGNALING	Angiogenesis	EMT	UV_RESPONSE_DN	DNA_REPAIR
H18_1	Apoptosis	PI3K_AKT_MTOR_SIGNALING	DNA damage	EPITHELIAL_MESENCHYMAL_TRANSITION	ESTROGEN_RESPONSE_EARLY	ESTROGEN_RESPONSE_LATE
H18_5	KRAS_SIGNALING_DN	CHOLESTEROL_HOMEOSTASIS	Proliferation	PEROXISOME	BILE_ACID_METABOLISM	COAGULATION
H23_2	Inflammation	ESTROGEN_RESPONSE_EARLY	INFLAMMATORY_RESPONSE	IL6_JAK_STAT3_SIGNALING	INTERFERON_ALPHA_RESPONSE	PI3K_AKT_MTOR_SIGNALING
H18_3	MITOTIC_SPINDLE	APICAL_SURFACE	Invasion	SPERMATOGENESIS	Cell Cycle	G2M_CHECKPOINT
H54_6	Metastasis	MITOTIC_SPINDLE	E2F_TARGETS	Inflammation	UV_RESPONSE_UP	APOPTOSIS
H54_4	G2M_CHECKPOINT	MITOTIC_SPINDLE	ADIPOGENESIS	MTORC1_SIGNALING	XENOBIOTIC_METABOLISM	INTERFERON_ALPHA_RESPONSE
H18_2	Proliferation	Cell Cycle	UV_RESPONSE_DN	Stemness	MITOTIC_SPINDLE	PANCREAS_BETA_CELLS
H54_2	DNA_REPAIR	PEROXISOME	DNA damage	DNA repair	Cell Cycle	Metastasis
H54_3	ADIPOGENESIS	MYC_TARGETS_V1	OXIDATIVE_PHOSPHORYLATION	APOPTOSIS	TNFA_SIGNALING_VIA_NFKB	REACTIVE_OXYGEN_SPECIES_PATHWAY
H54_7	MYC_TARGETS_V2	ANGIOGENESIS	PI3K_AKT_MTOR_SIGNALING	UNFOLDED_PROTEIN_RESPONSE	DNA_REPAIR	MITOTIC_SPINDLE
H54_1	INTERFERON_GAMMA_RESPONSE	MYOGENESIS	INTERFERON_ALPHA_RESPONSE	PEROXISOME	ALLOGRAFT_REJECTION	APICAL_JUNCTION
H54_5	MTORC1_SIGNALING	MYC_TARGETS_V1	XENOBIOTIC_METABOLISM
H34b_4	EPITHELIAL_MESENCHYMAL_TRANSITION	EMT	Invasion	ANGIOGENESIS	ANDROGEN_RESPONSE	APOPTOSIS
H65_2	Hypoxia	HYPOXIA	GLYCOLYSIS	EPITHELIAL_MESENCHYMAL_TRANSITION	MTORC1_SIGNALING	Metastasis
