# Supplementary material for: Unraveling the underlying pathogenic factors driving nonalcoholic steatohepatitis and hepatocellular carcinoma: an in-depth analysis of prognostically relevant gene signatures in hepatocellular carcinoma
Source: J Transl Med. 2024 Jan 18;22:72. doi: 10.1186/s12967-024-04885-6 (PMC10795264; doi:10.1186/s12967-024-04885-6)
Supplement: Supplementary file 1 — Additional file 1: Table S1. Primers used in this study. Table S2. Expression programs detected by cNMF in each of the 32 samples, Related to Fig. 3. Table S3. Meta-programs, each derived from multiple related cNMF programs, ordered from most to least significant, Related to Fig. 4. Table S4. Gene intersection between multiple groups, Related to Fig. 7. Table S5. Results of univariate Cox regression screening, Related to Fig. 7. Table S6. Results of Lasso-COX regression screening, Related to Fig. 7. Table S7. Results of multivariate Cox regression screening, Related to Fig. 7. [file 12967_2024_4885_MOESM1_ESM.zip › Table S4_ESM.xlsx]

## Sheet: Sheet1
Table. S4 Gene intersection between multiple groups, Related to Figure 7
NASH	HCC	Scissor	Unicox	Lasso
CCN1	CLEC4M	EXOSC6	EXOSC6	KPNA2
EGR2	GDF2	TM4SF4	TM4SF4	TAF3
FST	VIPR1	NIN	NIN	YBX1
FOS	COLEC10	GBP1	GBP1	EIF5B
FOSB	ADAMTS13	MCL1	MCL1	RTN3
JUN	FCN2	ATM	ATM	LDHA
IGFBP1	CRHBP	SAA1	SAA1	PLOD2
GAPDH	MARCO	ALG13	ALG13	MED8
KLF6	ANGPTL6	HNRNPM	HNRNPM	SEPHS1
MRM2	PTH1R	MALT1	MALT1	G6PD
NR4A2	CCL23	VTN	VTN
TRIB1	LIFR	TLK1	TLK1
ACTR1A	FCN3	KDM5A	KDM5A
HNRNPD	ECM1	ZC3HAV1	ZC3HAV1
DECR1	CXCL14	KRT18	KRT18
ALDOC	OIT3	MAF	MAF
EGR1	BCO2	MYL12A	MYL12A
SLC23A1	DBH	MTHFD2	MTHFD2
CENPV	ADRA1A	NFATC2	NFATC2
ELOVL1	LYVE1	ZCCHC11	STAG2
CETN2	PLVAP	STAG2	TTR
INHBE	AADAT	TTR	ANP32E
ARV1	ADGRG7	ANP32E	DNAJC21
ANP32B	CPEB3	DNAJC21	ODF2L
HNRNPM	ADRA2B	ODF2L	AGT
RER1	C21orf91	AGT	SUPT16H
ANO10	EHD3	SUPT16H	NR3C1
ADAMTS1	DIRAS3	NR3C1	IFI27
NOP53	CETP	IFI27	KAT6A
SFT2D2	TIMD4	KAT6A	USP16
AP5M1	PZP	USP16	APOH
UFC1	CSRNP1	APOH	EPB41
EIF2B2	FAM180A	EPB41	SLTM
ACADSB	SIGLEC7	SLTM	BIRC3
H2BC7	NPY1R	BIRC3	CDKN1B
AKR1A1	TUBE1	HMHA1	ATP1B3
NADK2	CNDP1	CDKN1B	HSP90AA1
FCAMR	RCAN1	ATP1B3	GIMAP4
CSTB	TBXA2R	HSP90AA1	SYAP1
PDE6D	DNASE1L3	GIMAP4	CSNK1G2
ANKRD37	CYP26A1	SYAP1	STX11
IRS2	HAMP	CSNK1G2	CLIC1
CCN2	ESR1	STX11	TF
ORMDL2	MT1H	CLIC1	MYH9
PHLDA1	TSLP	TF	UBE2M
CCNC	KBTBD11	TRAC	MPHOSPH10
NDUFA6	PAMR1	MYH9	ALDH1A1
COQ2	FOSB	UBE2M	TMEM176B
DUSP10	DCUN1D3	MPHOSPH10	ATOX1
DUSP1	ZFP1	ALDH1A1	INPP5D
CPS1-IT1	CLTRN	TMEM176B	SEMA4D
TOR1AIP1	EGR2	ATOX1	EPHX1
PPM1K	MT1F	INPP5D	MYADM
ZNF57	FRMD4B	SEMA4D	S100A16
SAR1B	RND3	EPHX1	IFITM1
UNC119	RIPOR3	MYADM	PLAC8
LINC02035	NAT2	S100A16	DDX27
MGST1	GNA14	IFITM1	BHLHE40
H2BC12	ITGA9	PLAC8	SPTY2D1
SPRYD4	PLSCR4	DDX27	RAB21
CXCL12	PLAC8	BHLHE40	TUBA4A
CYP3A4	CXCL12	SPTY2D1	EPSTI1
GLDC	ITLN1	RAB21	ID2
PTRH2	LILRB5	TUBA4A	TFPI
RDH11	LILRA5	EPSTI1	MARCKS
GNE	SYNE1	ID2	ALB
PSME2	CD5L	TFPI	CHST12
TIMM23	CBFA2T3	MARCKS	SERPINF1
TBCB	CYP1A2	ALB	JMJD6
CIAPIN1	INMT	RP11-347P5.1	NFE2L2
STAT2	CDC37L1	CHST12	CNTRL
SEC61B	HGF	SERPINF1	PTGR1
PSMD1	UBE2T	JMJD6	DOK2
APOO	KDM8	NFE2L2	NIPBL
RETREG1	TOMM40L	CNTRL	WBP11
C6orf62	RASGEF1B	PTGR1	KRR1
MSL2	IL1RAP	DOK2	C2
MYO5B	CPED1	NIPBL	N4BP2L2
PDLIM5	TTC36	WBP11	PREX1
TIMM21	LPA	KRR1	ACTR2
CRIM1	CCT3	C2	SCAF11
SPCS1	NAAA	N4BP2L2	OTULIN
AKTIP	MT1M	PREX1	HSPA1B
BTG2	TLR4	ACTR2	UQCRQ
ACTB	FAM189B	SCAF11	RPS3
HMCN1	RNF125	OTULIN	CCL3
FBL	ACSM3	HSPA1B	PPP1R10
PCBP2	SLC26A6	UQCRQ	MAP2K2
ILF3	VPS45	RPS3	GSTA1
SIK1	GSTZ1	CCL3	HNRNPA0
ABCA8	SCAMP3	PPP1R10	EFNA1
PSMD2	SPRY2	MAP2K2	RGCC
NSDHL	TPPP2	GSTA1	GPX1
EBLN2	CYP2C19	HNRNPA0	PARP14
BTN3A3	CD302	EFNA1	USP7
RPL13	IGFALS	RGCC	RSRP1
NIF3L1	GNAO1	GPX1	TMEM176A
SPTSSA	DIPK2B	PARP14	DDX46
TGIF1	CYP39A1	USP7	TCF25
GCLM	KLHL15	RSRP1	GC
TTC36	MCC	TMEM176A	PSTPIP1
MDH2	CD34	DDX46	CEP350
MON1A	ASPA	TCF25	MDFIC
HPRT1	LCAT	GC	CDK11A
ZFP36	GHR	PSTPIP1	SYTL1
ACY1	TRIB1	CEP350	CCDC12
IGFBP2	PSMB4	MDFIC	CES1
RND3	FAM13A	CDK11A	DNAJB14
SCO1	P2RY13	SYTL1	PNPLA8
ADGRG6	SOCS2	CCDC12	VPS4B
TP53I3	PHLDA1	CES1	ATXN7
TMEM45B	FOS	DNAJB14	RASGEF1B
RANGRF	NGFR	PNPLA8	LYST
PRDX4	AGL	VPS4B	CCDC59
GATA6	HMGXB3	ATXN7	TRAT1
ZBTB10	CHST4	RASGEF1B	CCDC186
RPL18AP3	MAP2K1	LYST	ARPC3
DPAGT1	ETFDH	CCDC59	TTC14
RAB5IF	CCNB1	TRAT1	CD55
S100A16	N4BP2L1	CCDC186	MT-ND2
SRSF6	RNF152	ARPC3	ERAP2
PEX11B	IL18R1	TTC14	PABPC1
UROD	FITM1	CD55	RAB11FIP1
PDRG1	SCIMP	MT-ND2	IK
LDLR	SMG5	ERAP2	GATM
ME1	RETREG1	PABPC1	SERPINA1
GSTK1	CDKN3	RAB11FIP1	SMC5
ATF3	NAT1	IK	HMGB1
RHOB	SRPX	GATM	PRKCB
ATP5PB	FOXO1	SERPINA1	IRF2
DRG1	MMRN1	SMC5	DENND2D
ABCB4	DCN	HMGB1	GMFG
LCOR	GRAMD1C	PRKCB	COX6B1
PTEN	PYGO2	IRF2	PNISR
MAT1A	AURKA	DENND2D	PSIP1
UPF3B	MS4A6A	GMFG	CYFIP2
OARD1	PSMD4	COX6B1	BTN3A1
PSME1	FAM163B	PNISR	RPL7A
SUCLG1	SPATS2	PSIP1	HNRNPK
SIRT1	ZADH2	CYFIP2	CSK
MCL1	PEX13	BTN3A1	CHST11
DCAF6	KCND3	RPL7A	A2M
PDZD11	GYS2	HNRNPK	YY1
JUNB	NR4A3	CSK	EEF1A1
NDUFAF5	MSTO1	CHST11	ASGR1
ACLY	CHIC2	A2M	PSME2
CYB561D2	THY1	YY1	RNMT
SERPINF1	FCGR2B	EEF1A1	COQ10B
SAA4	C1RL	ASGR1	EIF5A
TIMMDC1	KAT2A	PSME2	RPS3A
KLF9	RACGAP1	RNMT	ZNF830
ADO	TBC1D16	COQ10B	PTPRA
DERL2	MXD3	EIF5A	ACTG1
MRPL48	EPHA2	RPS3A	PRAP1
RBKS	NCOR1	ZNF830	WAPL
RFX5	IRF8	PTPRA	NCK2
BAMBI	MMAA	ACTG1	LITAF
OGA	PCNX3	PRAP1	MORC3
GNPAT	ANTXR2	WAPL	TMC8
GATB	PTTG1	NCK2	ZNF430
ATP5PD	EZH2	LITAF	CLIP1
CCNL1	UBE2C	NGFRAP1	ALDH2
EPB41L4A-AS1	ACADS	MORC3	ORAI1
BCAP31	CD4	TMC8	USP34
GLB1	NRBF2	ZNF430	ARHGEF1
PAN3	CEP131	CLIP1	ACTN4
ZMPSTE24	GPAA1	ALDH2	EIF4G2
OXSM	KDSR	ORAI1	ZNF800
DHRS7B	MT1G	USP34	TRAF3IP3
CENPX	RANBP3L	ARHGEF1	ZNF131
WSB1	SPC24	ACTN4	CLU
PSMD14	BCKDHB	EIF4G2	CDK13
NDUFAB1	ZBTB21	ZNF800	AKIRIN1
NDUFV2	TTC13	TRAF3IP3	IL7R
TMPO	MAN1C1	ZNF131	DHX9
TSPAN3	E2F1	CLU	VIM
ABHD6	CDCA5	CDK13	U2SURP
SLC25A5	TMIGD3	AKIRIN1	CYTH1
IRF8	IP6K1	IL7R	NOP58
AKR1C3	KIFC1	DHX9	SF1
NOP10	KMO	VIM	PFKFB3
AKAP11	LARP1B	U2SURP	WNK1
PGK1	ANKRD52	CYTH1	XRN2
UBE2F	PANK1	NOP58	MGST2
HNRNPA3	NR2C2AP	SF1	APP
RGCC	SLC9B2	PFKFB3	MTRNR2L12
SMARCA2	MFAP3L	WNK1	TPM1
UPF2	PDE2A	XRN2	RPL36AL
CDC37L1	FAHD2A	MGST2	PHF11
CSRNP1	CD1D	APP	RPL38
DHRS11	GMNN	MTRNR2L12	SNX6
EFCAB11	ILF2	FAM213A	CNOT2
TOB1	NIPAL1	TPM1	TAF15
PPP4R3A	BIRC5	RPL36AL	BLVRB
YIPF1	APOF	PHF11	CASP8
ANGEL1	TARBP1	RPL38	RBP4
CPSF7	SPRYD4	SNX6	NAP1L4
ATG2A	PRKAR2B	CNOT2	ANKRD13D
ZDHHC17	MLYCD	TAF15	CYP20A1
MIEN1	NKX3-1	BLVRB	PRDM1
TOMM40L	USP21	CASP8	NABP1
THRSP	SNRPC	FAM129A	LIMD2
ZFP36L2	TCIM	RBP4	C1S
MTCH2	ZNF692	NAP1L4	HNRNPF
DNAJC21	SOCS6	ANKRD13D	PIM1
SASH1	CCNB2	CYP20A1	GRINA
MEA1	TOP2A	ZCCHC6	PRKDC
SGK3	IQGAP3	PSMA3-AS1	OPTN
WASHC3	NR4A1	PRDM1	EIF3A
TCIM	STEAP4	NABP1	DNAJA2
NR4A1	CDK1	LIMD2	APOA2
PDCD7	MT1X	C1S	SETX
SF3A1	CDC20	HNRNPF	CCNK
NDUFA12	NR3C2	PIM1	DEK
NUDT5	TFPI2	GRINA	FBXW7
RAE1	UCK2	PRKDC	PHF1
GORAB	DENND4B	OPTN	HELZ
PAICS	RBM7	EIF3A	TAPBP
PEF1	F8	DNAJA2	BUB3
MET	FXN	ATP5I	CYBA
UFD1	JDP2	APOA2	NCOA1
TXNL1	MCRS1	SETX	IER5
PARN	PLPP3	CCNK	NDUFB1
MRPL17	SFRP5	DEK	PARVG
TMEM139	TAPT1	FBXW7	AKR1C3
KLF4	FPR1	PHF1	PHF20
DCAF10	COL15A1	HELZ	RPL6
DAPK1	RRM2	HIST1H4C	SAMHD1
RTCB	MAP2K4	TAPBP	YTHDC1
TUBG1	MDK	BUB3	KIAA2026
FAT1	EHMT2	CYBA	GBP2
ERH	MTHFD2L	NCOA1	RPS28
IER2	VPS72	IER5	RPS26
ATOSA	NELFE	NDUFB1	RSRC2
FNIP2	SPDL1	PARVG	HNRNPH3
C11orf96	MOGAT2	AKR1C3	EPS15
ABCB11	PEA15	PHF20	ABRACL
NDRG2	DUSP6	RPL6	CWC25
TMEM186	FLVCR1	SAMHD1	ILF3
NUP85	CDCA8	YTHDC1	SSB
IL1RN	MASP1	KIAA2026	RPS24
GMNN	DBT	GBP2	PJA2
NDUFAF1	NEK2	RPS28	ZNF394
F9	DLC1	RPS26	RPSA
ARPC5L	IL13RA2	RSRC2	CASP1
PIGK	RMDN2	HNRNPH3	ZNF644
ATG4A	AP5Z1	EPS15	RNPEPL1
NCOR1	PNPLA7	ABRACL	TCF7
HPS5	CD163	CWC25	HNRNPDL
FIBP	HOGA1	ILF3	MAP4
VPS54	TCF19	SSB	RPL31
PTPA	ZNF330	RPS24	PRPF8
SLC44A1	MYD88	PJA2	RRP1B
SOCS2	EDNRB	ZNF394	HECTD1
COPS4	LRRC14	RPSA	PHF20L1
SGCB	ABCC10	CASP1	XRCC6
HELZ	MSRA	ZNF644	RPL36
MAML1	NDC80	RNPEPL1	SENP7
AJUBA	EPB41L4B	TCF7	COPB1
ATP6V0E1	MELK	HNRNPDL	TMC6
UQCRC2	FEZ1	MAP4	DUSP4
MRPS27	ADRA1B	C19orf43	ABCF1
THBS1	DHODH	RPL31	GYPC
PRKAG1	DNAJC25	PRPF8	CTSL
RDH16	CDT1	RRP1B	NSD1
BICRAL	IL33	HECTD1	NCKAP1L
CYP1A1	ZWINT	PHF20L1	UBE2B
NORAD	MT1E	XRCC6	MECP2
RAB4B	SIGLEC9	RPL36	HDAC1
ATP5MC1	HBB	SENP7	ESCO1
CHCHD3	PALM2AKAP2	COPB1	COX6C
VPS45	LIN7C	TMC6	ARFGEF1
PLPP5	ZNF335	DUSP4	TNRC6B
ASS1	PRCC	ABCF1	CDK11B
MRPL36	SRD5A2	GYPC	SAFB2
CHID1	EGR1	CTSL	NFKBIA
LPIN2	PACC1	NSD1	RNPS1
LBR	VSIG4	NCKAP1L	FERMT3
FBXO8	SLC25A39	UBE2B	IL10RA
POGLUT2	CYP2B6	MECP2	STIM2
CRISPLD2	KCTD7	HDAC1	LUZP1
PPP1R7	PIGC	ESCO1	SPTAN1
GDF15	FEN1	COX6C	CFLAR
AIMP2	GBA	ARFGEF1	DDHD1
POLR2G	OLFML3	TNRC6B	MAGOH
PSMB7	SLC5A1	CDK11B	PSME1
UBE2L3	BDH2	ELMSAN1	HNRNPUL1
PSMD7	SEMA3F	SAFB2	ARF6
RUVBL1	PIGU	NFKBIA	GPX4
EFL1	MAP2K3	RNPS1	BBX
VPS29	SLCO1B3	FERMT3	C3
CDKN1B	DMD	IL10RA	MTPN
RANBP9	CBFA2T2	STIM2	RBM6
ERG28	USF1	LUZP1	SIRT7
MAP4K3	HIGD1B	SPTAN1	DNAJC8
WDR26	SKAP1	CFLAR	JMJD1C
IRS1	HSP90AB1	DDHD1	RPS4Y1
MRPS22	MFSD2A	MAGOH	PRPF40A
AASS	STMN1	PSME1	WAC
NSF	SLC22A10	HNRNPUL1	TIMP1
IFT88	HSPB1	ARF6	ARPC5L
AGA	HMMR	GPX4	ARID5A
SLC30A9	LMAN2	BBX	PPM1G
BOLA3	FERMT2	C3	TSEN54
MRPL27	NPLOC4	MTPN	LBR
DNMT3L	ABHD18	RBM6	NUB1
ZCRB1	TBC1D15	SIRT7	EVI2A
TACO1	FAM149A	DNAJC8	SPCS3
NFIL3	KIF20A	JMJD1C	SOCS3
ZFP36L1	KHDC4	RPS4Y1	EVI2B
ZNF281	TK1	PRPF40A	BATF
SLC38A2	SNRPE	WAC	EMD
ABCA6	CEP250	TIMP1	PHF3
TOMM20	TNFRSF4	ARPC5L	CCNDBP1
NDUFS1	CUL7	EPRS	MYO9B
H2BC5	ASPG	ARID5A	PSAP
ASAP1	ZFP36	PPM1G	RSF1
UQCC2	HJURP	TSEN54	MOB1A
UQCRQ	NDRG2	LBR	FKBP11
GFM1	DAD1	NUB1	NPC2
QPRT	VMO1	EVI2A	PPP1R15B
EIF1	DDX39A	SPCS3	PUM3
HSPA1A	NAT9	SOCS3	ZFP36
PDIA6	MSH2	EVI2B	CD59
NUBPL	SLC35D1	BATF	TTC19
GTF2F1	SPC25	EMD	HUWE1
IL32	FAM83D	PHF3	NKTR
HSD17B11	SF3B4	CCNDBP1	CCL4L2
TMEM241	SLC19A3	MYO9B	SP140L
RRP36	AVPR1A	PSAP	RAD21
ALKBH7	SERTAD1	RSF1	PON2
TMEM230	ILF3	MOB1A	IFITM2
CALM1	UROC1	FKBP11	HECA
ID2	HDAC11	NPC2	TSPYL1
SCML1	FLAD1	PPP1R15B	ITSN2
COMMD3	CENPF	PUM3	SERPINB9
FAM76B	EDC3	ZFP36	RBM5
ACSS2	FAM122A	CD59	MIA3
AGK	SGMS2	TTC19	ACIN1
PEPD	HPS5	HUWE1	PBXIP1
HECA	DPT	NKTR	IFNGR1
RWDD2B	RFC4	CCL4L2	GLIPR2
MRPL49	UBAP2L	H3F3A	SMC3
EPAS1	SEC62	SP140L	ARL4A
GPHN	SLC25A47	RAD21	SUZ12
SETD5	KIF4A	PON2	PAPOLA
CARS1	PTPN3	IFITM2	STXBP3
GRB10	CCDC93	HECA	BCL2A1
P4HA1	CENPL	TSPYL1	CCDC91
GHR	MIER1	ITSN2	IGFBP4
NDUFS2	CYP4V2	SERPINB9	RPL28
RHOU	C3orf85	RBM5	PCBD1
CDK5	PLOD3	MIA3	TOP2B
ECD	GNE	ACIN1	TAF1D
ZNF507	FAM220A	PBXIP1	ARFGAP3
HSPA1B	GLOD5	IFNGR1	RBM23
SPPL2A	DSCC1	GLIPR2	CAPZA1
FAM118B	ARHGAP10	SMC3	UBE2D2
SRP19	DTL	ARL4A	RHOB
MKKS	PTGIS	SUZ12	GPSM3
SLC19A2	YEATS2	PAPOLA	EIF1AY
CRYBG3	KMT5C	STXBP3	GAMT
CEBPD	PDLIM5	BCL2A1	CFL1
F3	SCNM1	CCDC91	ZC3H13
ZBTB20	ASF1B	IGFBP4	ZC3H15
NSUN6	ACAA1	RPL28	FLNA
HSD17B4	CCN1	PCBD1	AKAP9
BTG1	BNIP2	TOP2B	SBNO1
SQLE	USP38	TAF1D	MSRB2
DEPDC7	IYD	ARFGAP3	TBCC
GADD45G	DHX34	RBM23	ITGB7
EMC6	ASPM	CAPZA1	PPHLN1
FBXO6	ETS2	UBE2D2	SF3B2
IFT25	HAND2	RHOB	PHAX
MAMDC4	LMNA	GPSM3	RBM33
MRPL47	CBR4	EIF1AY	UQCR11
MKLN1	ABCC5	GAMT	TACC1
TMEM53	IRAK1	CFL1	METTL9
DBI	TMEM120B	ZC3H13	GLTP
CCDC167	ERLIN1	ZC3H15	RILPL2
TIMM17A	GLYATL1	FLNA	RSL1D1
SLC46A3	CENPM	ERBB2IP	PPM1K
SLC25A43	DNAJB11	AKAP9	ABCE1
ATP6V1G1	ANAPC7	SBNO1	NCBP3
GALNT18	HBA2	MSRB2	TPM4
POMP	ARID3C	TBCC	PRKACB
PTP4A1	IGFBP3	ITGB7	KPNA2
TMCO6	CAP2	PPHLN1	GATAD2A
SYT7	ZEB2	SF3B2	CDC40
LOC440311	CPT2	PHAX	PSMB10
AIFM1	CHAF1A	RBM33	RPL13
FMO5	CASTOR2	C9orf142	PPP1R18
TMF1	PBK	UQCR11	EMP3
PRKAG2	SLAIN1	TACC1	TMEM205
TTC7B	RECQL4	METTL9	SENP6
MSN	TONSL	GLTP	PSMA5
YIPF3	CLPX	RILPL2	DNMT1
EBPL	MCM6	PRKRIR	MYL12B
YARS1	CENPW	RSL1D1	RHOF
POLR2K	SLC7A8	PPM1K	TGS1
PPIL1	C1orf35	ABCE1	GRK6
ATXN7	TTC39B	NCBP3	TLE4
SATB1	HAO2	TPM4	MAZ
TMEM135	CDC45	PRKACB	IFRD1
TM9SF1	FOXM1	KPNA2	MAPK1
MVP	HIVEP1	GATAD2A	CTR9
N4BP2L1	GPC3	CDC40	CSDE1
CPSF3	SELP	PSMB10	DEF6
PPIB	DDX41	RPL13	UBE3A
ATP5F1C	PPOX	PPP1R18	BIRC6
EFHD2	ATF3	EMP3	TINF2
MEF2A	CAD	TMEM205	RAB8A
WEE1	PSMB5	SENP6	CDC37
PDSS1	BUB1	PSMA5	GLIPR1
UBA7	SCRIB	DNMT1	S1PR4
SDHD	MKI67	MYL12B	PIM3
GOSR2	ZBTB40	RHOF	CHD2
GAREM1	CDC6	TGS1	LDHB
POP4	TBC1D31	USMG5	ERGIC3
NDUFAF6	ST3GAL6	GRK6	RELB
PPARA	CDC25C	TLE4	ADAR
SLC25A25	OLFML2A	MAZ	ADD3
PON3	KDM7A	IFRD1	RPL41
USP16	NDUFA1	MAPK1	CARD16
CCNI	PDGFRA	CTR9	RABGAP1L
PPWD1	EXO1	CSDE1	PDCL3
NDUFA8	NECAB3	DEF6	SETD2
ACOT12	TMEM220	UBE3A	PRDX1
IGFBP6	GABRD	BIRC6	CTSB
SMCO4	C1QTNF1	TINF2	BAX
MALSU1	GASK1A	RAB8A	SAFB
SNX7	CCT6A	CDC37	PPIG
STAU2	PRKRIP1	GLIPR1	CMTM3
HYCC2	NUF2	S1PR4	GAPDH
KDM2B	CLK2	PIM3	TCEAL4
ELOVL6	TEK	CHD2	VAMP2
SIGLEC1	NHLRC2	LDHB	SNRK
DHRS7	SMARCA4	ERGIC3	SMARCC2
KLF2	ATP6AP1	RELB	PPP1CB
DEK	SH3BP5L	ADAR	KMT2C
VEZF1	OLFML2B	ADD3	CREBBP
TMEM167B	AURKB	RPL41	ASH1L
ZBTB33	BANF1	CARD16	MED4
TM6SF2	NOCT	RABGAP1L	SMU1
KLHL2	ZNF646	PDCL3	POLR2B
GPR88	AXL	SETD2	PMAIP1
ABHD16A	RBMXL1	PRDX1	NOP56
SUN2	CCDC25	CTSB	CDC42SE1
P4HB	RPN2	BAX	RAP1A
TMEM187	RCBTB2	SAFB	TOPORS
COQ3	DTX1	PPIG	DDX18
C1orf122	PPIA	CMTM3	DNPH1
SIAH1	COX4I2	GAPDH	SERPINB1
YAP1	FBXL3	TCEAL4	CAP1
AGBL2	NABP2	VAMP2	COX7C
FLAD1	DTYMK	SNRK	CSNK1A1
PARK7	PRIM2	SMARCC2	ZC3H12A
XPNPEP1	FOXF1	PPP1CB	SRSF10
FAH	TROAP	KMT2C	CDK12
FEZ2	NSMCE2	CREBBP	JUNB
GNPDA1	SNRNP70	ASH1L	LCP2
CCNQ	SLC41A3	MED4	APRT
DCP1A	TSPYL1	SMU1	EP300
TMEM19	IL1B	POLR2B	SERTAD1
IMMT	RIPK4	PMAIP1	LPXN
DAD1	CTBS	SNHG12	CDC5L
RDH14	C7	NOP56	ADI1
PACSIN3	MIDEAS	CDC42SE1	PPIL4
NPEPPS	SNAPIN	RAP1A	ARIH1
USP6NL	NDEL1	TOPORS	KAT6B
BABAM2	DLGAP5	DDX18	SS18L2
RPP40	MCM3	DNPH1	WTAP
PSMG3	MPC1	SERPINB1	ARCN1
ENO3	RASL12	CAP1	CSNK1D
DYNLT1	RUSC1	COX7C	G3BP1
IDI1	CDKN2C	CSNK1A1	KDM2A
KRT222	TMEM79	ZC3H12A	APMAP
ADRB2	CCDC142	SRSF10	TUBB
MGAT2	P3H2	CDK12	ODC1
EIF6	KIF2C	JUNB	PKN1
PSENEN	PPM1F	LCP2	CTSH
MYLIP	ARHGEF39	APRT	CYSTM1
KDM3B	CCHCR1	EP300	ATP1B1
STAMBP	C8orf33	SERTAD1	RCSD1
MORC3	JRK	LPXN	KMT2B
GET1	SAMD5	CDC5L	CKS1B
AHNAK	CYP4A22	ADI1	HSPA9
SF1	SOCS7	PPIL4	SRRT
METTL5	TMEM106C	ARIH1	RNF166
OPLAH	ATOH8	KAT6B	SRSF6
UGP2	ZG16	SS18L2	CD151
NAE1	KRTCAP2	WTAP	SPEN
IMP4	PSMC4	ARCN1	MPST
PANK3	SERPINB9	CSNK1D	ISCA1
SNHG1	SNRPB	SNHG25	TMPO
PLS3	CDC37	G3BP1	ASXL2
PPP1R15B	SKA1	KDM2A	RBM8A
RWDD1	STIP1	APMAP	ARIH2
PDGFC	DSN1	TUBB	KRAS
PHF20L1	AQP7	ODC1	REST
YPEL5	KDM6B	PKN1	LGALS1
ECHS1	RFXANK	CTSH	RPL30
OGFOD1	ACAA2	CYSTM1	EIF3G
HTRA1	NSUN6	ATP1B1	TMEM14A
ANGPTL8	UBE2Q1	RCSD1	SH3BGRL3
RFC4	MT2A	KMT2B	HERPUD2
SERTAD2	TRAIP	CKS1B	DYNC1H1
REEP6	ATP11C	HSPA9	ANP32B
TSC22D2	DUSP12	SRRT	APOA1
PEMT	TAOK2	RNF166	SLC50A1
PSMC2	ANXA10	SRSF6	OSTF1
OTUD1	POLR1A	CD151	ARHGDIA
ATP6V0D1	REPS1	SPEN	FRYL
EEF1E1	GPHN	MPST	GPATCH8
BPGM	NCAPG	ISCA1	DHRS7
CREB3	RHNO1	TMPO	SEC61G
KLF3	C9	ASXL2	EIF4A3
TIMP3	NAXE	RBM8A	RALGDS
TMEM63A	BSG	ARIH2	RPS11
FNTA	RTL10	KRAS	TERF1
MRPL13	MYBL2	REST	MAD1L1
INTS13	IFNAR1	LGALS1	SH3BP5
PDHB	SKA3	RPL30	ARF1
IARS1	CCNF	EIF3G	SMIM14
PSME3	NTN4	TMEM14A	CWF19L2
C1orf109	HSD17B13	SH3BGRL3	CBR1
DLC1	GNPNAT1	HERPUD2	RSBN1
ELMO2	KLHL12	DYNC1H1	CYB5A
BLOC1S6	CCNA2	ANP32B	R3HDM2
FUNDC1	NDUFA4L2	APOA1	KANSL1
GJB2	XRCC3	SLC50A1	KIF5B
SARDH	ADK	OSTF1	SRSF4
FARSB	ZFP41	ARHGDIA	GNPTAB
LACTB2	EFNA4	FRYL	TMEM14C
HMGB3	SLC39A7	GPATCH8	TIAL1
TIMP2	CENPH	DHRS7	LSM14A
MAFF	HS3ST3B1	SEC61G	UBE2I
CYB5R1	SPSB2	EIF4A3	KPNA4
POLR2L	CDCA3	RALGDS	ZNF148
ZFAND5	ELOVL1	RPS11	GRB2
SCAMP3	ALDH2	TERF1	TMEM87A
EPS8	SPART	MAD1L1	SYNCRIP
ARL6IP4	DAP3	SH3BP5	EIF4B
INSR	RNF180	ARF1	RECQL
G6PC1	AKAP8L	SMIM14	NDUFA4
TRIM44	DCTN2	CWF19L2	PPP1R2
WDR11	ABCC9	CBR1	SMNDC1
CTDSP2	KIAA1522	RSBN1	SNW1
DSE	BLOC1S3	CYB5A	ZBTB38
HNRNPA0	PLPBP	R3HDM2	FUOM
ZNF394	ZNF142	ADSS	KLF6
TOMM5	ZNF251	KANSL1	SMARCC1
HARS2	CDHR2	KIF5B	NEDD9
PHIP	DUSP14	SRSF4	PSMD13
ASXL1	ANLN	GNPTAB	BRD2
SDC4	TRAF2	TMEM14C	DPM3
CCNDBP1	AKIP1	TIAL1	RNF115
CIDEB	PPID	LSM14A	TAOK3
TFG	AGXT2	UBE2I	CALR
NAB1	PHLDB2	KPNA4	ZRANB2
ZNF451	CRAMP1	ZNF148	WDR43
TLK1	POLM	GRB2	MT-ND4
MYD88	CCR1	TMEM87A	COX5B
KIF1B	SSR2	SYNCRIP	EIF4A1
ADSL	RDH5	EIF4B	PPP1R15A
SDHAF1	BCAP31	RECQL	ATXN1
HNRNPH1	IVD	NDUFA4	CHORDC1
ADD3	INTS10	PPP1R2	FKBP5
ISM1	STX11	SMNDC1	TMOD3
SLC39A10	MRPS21	SNW1	ORMDL1
GYG1	ARHGAP42	ZBTB38	DNAJC7
MYC	HCFC1	FUOM	FTH1
ADSS1	USP15	KLF6	OSBPL8
ARHGEF26	RCL1	SMARCC1	TAF3
ALG3	PLK1	NEDD9	ATXN7L3B
RCOR1	MCM7	PSMD13	CD47
LATS2	MAST2	BRD2	ANXA6
CEP57	MYO19	DPM3	LYAR
SLC17A5	STEAP3	RNF115	IWS1
WIPI1	SORL1	TAOK3	SNRPB
PHF8	GIT1	CALR	LPIN1
COPZ1	LEMD2	ZRANB2	AATF
AGTR1	KIAA0100	WDR43	DNAJC3
ID4	FBXL18	MT-ND4	FXR1
APLP2	PRR18	COX5B	TRA2A
LRR1	ZNF207	EIF4A1	ZBTB7A
RLIM	TRIM11	PPP1R15A	ME2
RSU1	ZNF517	ATXN1	ZNF207
FZD5	MANBAL	CHORDC1	MAFF
DHCR7	CKS1B	FKBP5	PCSK7
EMC7	ESM1	TMOD3	CMC2
RFK	SRD5A1	ORMDL1	VASP
TUT7	CSPG4	DNAJC7	RCAN3
ZNHIT3	POLR2K	MGEA5	GLUL
ANAPC7	TNXB	FTH1	SLC4A7
EXT2	PIGV	OSBPL8	TMEM50A
SRSF11	TBX15	TAF3	CREBRF
UCHL3	HMGCL	ATXN7L3B	AHI1
PSMB1	TANGO6	CD47	MAP1LC3B
NUCB2	MS4A7	ANXA6	PTPRE
ATP6V1D	SUGP2	LYAR	NUFIP2
SERPIND1	ACLY	IWS1	GPR183
ARF6	ARHGEF11	SNRPB	ACBD3
SNORC	SLC9A9	LPIN1	MGAT4A
TMEM97	LONRF1	AATF	CTSD
BAZ2B	GGT5	DNAJC3	RBMS1
STAT5B	TCOF1	FXR1	RBM22
KCTD21	PPIB	TRA2A	CNOT4
NIT2	ADAMTS1	ZBTB7A	ARHGAP18
TIMM10	HK3	ME2	UBA2
TGFBR3	KPNA2	ZNF207	SNRNP200
LIN7C	CYP2C8	IGKC	MICU2
NAA35	PAIP2B	MAFF	NDUFA1
PIGF	ZNF740	PCSK7	AKAP17A
RBM4	LSM4	CMC2	UBE2D3
RBMS1	ALDH6A1	VASP	GNAI3
ILK	UXS1	RCAN3	ISG20L2
HAL	CENPA	GLUL	CTSA
VWA5A	PKMYT1	SLC4A7	IER2
SLC16A1	ZFP62	TMEM50A	CDC73
POGZ	ANKZF1	CREBRF	NOL7
APOL3	STX10	AHI1	BNIP3
DUSP6	FAM219A	MAP1LC3B	SRP54
PEX3	TENT5A	PTPRE	C11orf58
RPA2	GCH1	LINC00869	CHMP4A
GLRX5	SERPINB8	NUFIP2	TSC22D3
SNRNP27	LOXL2	GPR183	MFSD10
EIF2D	CCDC71L	ACBD3	PLD3
TRIM47	ARHGAP11A	MGAT4A	HINT2
PTRHD1	SUCO	CTSD	RPS27A
TMEM199	PLPPR2	RBMS1	IFI35
SYNGR2	ZBTB45	RBM22	GNL3
ILVBL	RFX5	CNOT4	HMGN1
HSD17B2	ZNF219	ARHGAP18	PITPNB
CHP1	NVL	UBA2	TRIP12
MED8	ENO3	SNRNP200	FAM89B
GOSR1	TAZ	MICU2	RAN
FMO1	CCDC97	NDUFA1	RBBP6
LEAP2	UFC1	AKAP17A	BTF3
GPN1	ID1	UBE2D3	ANXA4
ELL2	AKR1C3	GNAI3	CSTB
ATP6V1F	SLC16A4	ISG20L2	GON4L
RSBN1	ALDH8A1	CTSA	NACA
DOLK	GINS1	IER2	USP8
ZCCHC3	TSEN54	CDC73	TMEM170A
MAP1LC3B	ZCCHC24	NOL7	ERN1
MAGED2	DBF4B	BNIP3	SUN2
GMPR2	KIAA1841	SRP54	EIF2AK2
GLYATL1	PAFAH2	C11orf58	AHNAK
FRMD4B	PTGES3	CHMP4A	ARHGAP4
AGL	METTL6	TSC22D3	SRSF3
CYSTM1	ETFRF1	MFSD10	NXT1
KBTBD11	TMEM82	LINC00152	PNRC2
FDFT1	ACBD6	PLD3	DNAJC1
AHR	NAA40	HINT2	NEMF
PLSCR4	ADCY6	RPS27A	PDCD10
INHBB	PBLD	IFI35	DR1
MTERF3	MARK4	GNL3	BRD4
TAF9	ZNF282	HMGN1	HIPK1
ANXA4	LY6E	PITPNB	ARPC1A
SDC2	C1R	TRIP12	PRRC2B
GPT	CENPU	FAM89B	ARFGAP2
HACL1	IDNK	RAN	RPS21
UBD	SLC41A2	RBBP6	LARP7
REL	NSUN5	BTF3	UBN1
NUP88	DYNLL1	ANXA4	ABT1
NUPR1	PRPF3	CSTB	DCTN6
SH3GLB1	HAUS5	GON4L	NOLC1
SLC22A7	FAAP24	NACA	C1GALT1
AMOTL2	C11orf54	USP8	PDCD2
NTAN1	ECT2	TMEM170A	APOC3
PPBP	RABIF	ERN1	RPL5
GLYCTK	TUBG1	SUN2	APOB
RBM3	NKIRAS1	EIF2AK2	SIPA1
FCHSD2	TMEM192	AHNAK	RAP2B
STXBP2	MEA1	C5orf56	NENF
SLC38A9	DHX57	ARHGAP4	ABI3
RYK	SLC38A2	SRSF3	RPL18
CCDC28A	TSC22D2	NXT1	SMARCA2
TMEM9	ABCA8	PNRC2	RPL7L1
SLC22A1	NR4A2	ATP5J2	BRI3
P4HA2	TEDC2	DNAJC1	PBRM1
PLPPR1	SLC22A1	NEMF	PPP4R2
PSMA3	TLR3	PDCD10	PLEKHA3
COBLL1	BBOX1	DR1	CCT5
COA7	ZC3H3	IGLC2	USP47
CRYM	PHPT1	BRD4	SERF2
ASPH	MUS81	HIPK1	ASXL1
NFATC3	CCDC137	ARPC1A	PHIP
EIF3G	TRAM2	PRRC2B	WDR33
ACOT7	TMED9	ARFGAP2	PSMB5
MYO1B	NCAPH	RPS21	PTBP3
SLC23A2	FAM111B	LARP7	TRIM38
SOWAHC	AARS2	UBN1	NAA50
RNF14	CDKN2A	ABT1	MED10
CASC3	TRIM65	DCTN6	SMC1A
IFRD1	FOXK1	NOLC1	MIS18BP1
URI1	RBM3	C1GALT1	TNIP2
MRPL3	SLC39A14	PDCD2	MAPK1IP1L
GPAM	TRMT112	APOC3	MXD4
PSMD6	SAC3D1	RPL5	LTB
NDUFAF4	NDOR1	APOB	KLF2
PIGT	PPM1K	SIPA1	MOB4
TES	KLF10	RAP2B	LAMTOR2
CUL3	SAE1	NENF	CYC1
FRMD4A	ADAMTSL2	ABI3	SPG21
DNM1L	GGA3	RPL18	RNF216
TUBGCP3	XPO5	SMARCA2	SAP18
ATP5F1B	SRP14	RPL7L1	TES
TMCO1	CHTF18	BRI3	PSMA3
PRAP1	UBXN8	PBRM1	ISOC2
FBXO11	SATB1	PPP4R2	SRSF9
PSMA5	KLC2	PLEKHA3	HNRNPA1
JUND	RPLP1	CCT5	CPNE1
ELOVL5	TACC3	USP47	PPP2R2A
HEATR5A	MRGBP	SERF2	BLOC1S6
H6PD	DOCK6	ASXL1	POLR2A
ANAPC5	KIF18B	PHIP	RPS6KA3
PTPMT1	SLC7A2	WDR33	CHRAC1
CISD2	GIPC2	PSMB5	CHCHD10
TCTN3	GADD45B	PTBP3	YTHDF2
TMEM167A	ACADL	TRIM38	BST2
PDZK1	PLK3	NAA50	TOX4
MXRA5	PPP2R2A	MED10	TMEM258
TNKS2	ACAT1	SMC1A	BCL3
SC5D	MMUT	MIS18BP1	SUB1
SKIC8	UBE2S	TNIP2	RIF1
MARS1	LIG1	MAPK1IP1L	CLINT1
RCAN1	PEX3	MXD4	MORF4L1
SLC35B1	CKAP2L	LTB	ACAP2
SLBP	ITGA6	KLF2	PLK3
NUDT13	HIPK3	MOB4	NRBF2
MDH1	CNIH4	LAMTOR2	CTSS
HYLS1	PI4KB	CYC1	HP
PDE8A	NUDT1	SPG21	CHD4
SIAH2	SNRK	RNF216	ZFR
MRPL19	SFSWAP	SAP18	COTL1
CD151	KLHL2	TES	PTPN6
SNRK	TMEM201	PSMA3	TRMT10C
SAE1	TRIP13	ISOC2	SRP19
RPN2	CACYBP	SRSF9	RAB29
PLRG1	QARS1	C14orf2	ENSA
H1-10	IL1RN	HNRNPA1	ACTB
SLC25A17	SHBG	CPNE1	TIMM13
ADAMTSL3	SPTBN2	PPP2R2A	KTN1
PRCP	DEDD	BLOC1S6	UBXN4
IRF2BP2	MCM5	POLR2A	WDR82
PCF11	TIGD5	RPS6KA3	ARID5B
H2BC10	ADAM15	CHRAC1	BIN1
RYBP	AGTR1	CHCHD10	PPP2R3C
STAP2	SIGLEC1	YTHDF2	CCT2
ETNPPL	ACADSB	GLTSCR2	TNFSF12
PSMA1	UBE2O	PSMB8-AS1	PAIP2
KIAA2026	ORC1	LARS	LYSMD2
UQCC6	GCDH	BST2	GSTP1
CMYA5	PEMT	TOX4	PDCD7
JUP	KLKB1	TMEM258	ADD1
ACAD8	GNPAT	BCL3	STOM
NAT2	SPTAN1	SUB1	PPP6R1
TLCD4	DUSP5	RIF1	DAZAP1
ALG8	BCHE	CLINT1	ZNF652
CNN2	REPIN1	MORF4L1	BAZ1B
ARL6IP1	KLF11	ACAP2	PITHD1
SFPQ	TLCD4	PLK3	CD99
IER3	POLD1	NRBF2	PGRMC1
COQ5	DDX19B	CTSS	CFH
NARS1	FNIP2	HP	PHYKPL
CLN3	FANCI	CHD4	RPL3
CTSB	CD300A	ZFR	TTC39C
JTB	EIF4E3	NUTM2B-AS1	FOXN3
LGALS1	PPM1G	COTL1	CYB5R3
WASHC4	APLN	PTPN6	M6PR
ADAT1	DDX49	TRMT10C	RAB22A
TXNL4B	MAD2L1	SRP19	MRPL54
GPI	SOWAHC	RAB29	PPP3CA
ANTXR2	C1orf162	ENSA	UBE2L3
CNOT1	NEU1	ACTB	CNBP
CYP3A43	PPP1R3B	TIMM13	KHDRBS1
GAMT	ZSCAN9	KTN1	RBM26
PHF23	ZBTB9	UBXN4	NCOA7
RBM47	STIL	WDR82	MIF
POP5	SEC24B	ARID5B	PPP4R3B
CLCC1	MCM4	BIN1	ZNF292
MRM3	CUL9	PPP2R3C	ANP32A
DMD	ZNF605	CCT2	GLG1
CYB5D1	OSBPL3	TNFSF12	FIP1L1
AKIRIN2	FBP1	PAIP2	LAPTM4A
ECH1	ZNF696	LYSMD2	TMEM9B
HSPA2	GTSE1	GSTP1	IMMT
MACROH2A2	ZNF174	PDCD7	ARID4A
FMR1	LDLR	ADD1	UQCC3
CMSS1	TRMT1	STOM	PRDX4
SRR	EPHX2	PPP6R1	HEXB
CDC23	SLC50A1	DAZAP1	GNB1
ATAD1	UBALD1	ZNF652	SH3GLB1
BID	AKR1D1	BAZ1B	NFKBIZ
EIF2B4	KNOP1	PITHD1	CTCF
OIP5-AS1	TCF3	CD99	FGG
CBS	TCHP	PGRMC1	BAD
SRSF3	SRSF8	CFH	SSBP1
EFHD1	LAMA4	PHYKPL	MED6
SERF2	NFAM1	RPL3	GABPB1
TMEM154	MAVS	TTC39C	ZNF24
STX16	FOLH1	FOXN3	MRPS21
SLC2A10	TTK	CYB5R3	RBMX
PDIA5	CHTOP	M6PR	MBD4
CDH19	TSSK6	RAB22A	SRSF11
YTHDF1	GLYAT	MRPL54	STRAP
ALDH5A1	KIF11	PPP3CA	CCT8
LONP2	FGL2	UBE2L3	ZMAT2
PER1	JCHAIN	CNBP	PIK3IP1
ATP6V0C	ZCCHC2	KHDRBS1	ARPC1B
PDIA3	ALPL	RBM26	PARP9
KCNJ8	CUTA	NCOA7	PDLIM2
PSMB2	NDFIP2	MIF	SSU72
RMDN3	RNASE4	PPP4R3B	XPC
GPATCH4	CYP4A11	ZNF292	SLU7
PRKAR1A	SCGB3A1	ANP32A	SLC3A2
ARHGEF40	SOCS3	GLG1	ORM1
ARRDC4	OXT	FIP1L1	AGO2
ZNF823	GOLGA3	LAPTM4A	ANAPC5
MLF2	PUS10	TMEM9B	KIDINS220
SH3D19	C11orf96	IMMT	MED13
TFB2M	INPP5B	ARID4A	TXN
LPP	DAXX	UQCC3	RPL39
NFIB	PGS1	PRDX4	PARP1
COMT	PACS2	HEXB	KRT10
NEDD8	SOGA1	GNB1	GTPBP4
ZWILCH	TPD52L2	SH3GLB1	CCT7
TRAPPC1	DMGDH	NFKBIZ	HMOX2
ZNRF3	KIF22	CTCF	GTF3A
H2AZ1	XRCC1	TROVE2	GALNT1
COQ10A	S100A8	FGG	ANKRD37
UBE3A	ARL5B	BAD	CFAP97
FBXO21	LARS1	SSBP1	MTCH2
MTRFR	SAP130	MED6	OAZ2
TEX30	CDC7	GABPB1	UBE2L6
KRIT1	C21orf58	ZNF24	BNIP2
GOLM1	B4GALT3	MRPS21	TAF10
SSBP1	SAMD1	RBMX	ROMO1
TSG101	CDK5RAP3	MBD4	PARK7
IREB2	NFIL3	SRSF11	SUGT1
SPRY1	NHP2	STRAP	SLIRP
PSMB8	SMG9	CCT8	PPP1CA
TPK1	COL4A1	ZMAT2	SBDS
FERMT2	ADGRG6	PIK3IP1	THOC2
MRPL35	PCNA	ARPC1B	FRG1
RPLP1	BUB1B	PARP9	HMGXB4
NDUFB2	NOTCH3	PDLIM2	IVNS1ABP
ATP5F1A	IRF2BPL	SSU72	ARPC5
PECR	ADGRA3	XPC	LY6E
ROBO4	IQCE	SLU7	ANAPC16
MCRIP1	FAM210A	SLC3A2	TTC3
EIF5	WDR7	ORM1	MRPL12
LRRC31	ARPC5	AGO2	EIF1AX
XIAP	CAMK2B	ANAPC5	SURF4
TMC8	CFL2	KIDINS220	FGA
ATP2C1	ACACB	MED13	PURA
MAGT1	C1orf43	TXN	SPPL2A
SPRY2	UPF3B	RPL39	SF3A1
NECTIN2	POLG2	PARP1	CNN2
RUNDC3B	CCDC3	KRT10	DNAJC2
TXNDC9	GLI4	GTPBP4	SAT2
SLC35D2	SGO2	CCT7	HTATSF1
ELAC2	TSPAN17	HMOX2	MTRNR2L8
ECHDC3	RYBP	GTF3A	PNKD
SLC35B2	TJAP1	GALNT1	HSPA4
MRPS28	GET3	2023-09-02	SPAG9
GATD1	NMRK1	ANKRD37	SLC39A1
ATM	B3GALNT2	CFAP97	CCDC66
BSCL2	ENAH	MTCH2	NRDC
CHKA	STAB1	OAZ2	DDAH2
PDCD10	RAD51AP1	UBE2L6	GTF3C6
RGS1	ACSM5	BNIP2	CAPN2
MEIS2	PRRG1	TAF10	MTX1
SLC9B2	ZNF74	ROMO1	GUK1
SCYL2	ARHGEF26	PARK7	COA3
AOX1	RECQL5	SUGT1	MRPL24
OAT	TRPM8	SLIRP	CLDND1
SMOC1	POC5	MESDC2	ATG12
HSD17B10	PYGB	PPP1CA	TMEM147
SNRPD3	PGM1	SBDS	ATP6V0E1
SLC12A8	HIBCH	THOC2	EIF2A
SAMM50	SBF1	H1FX	ETFB
SERBP1	VPS11	FRG1	USP14
C19orf12	CDNF	HMGXB4	EIF3B
INHBC	MYCT1	IVNS1ABP	MARK3
DYNLT3	SIGLEC14	ARPC5	RIC8A
PPAT	KIF23	LY6E	SPATS2L
H2BC6	CYP3A43	ANAPC16	SC5D
MRPS23	AQP3	TTC3	COPS2
SLC25A20	TMEM184B	MRPL12	MRPL55
FOCAD	CYB561D1	EIF1AX	SCFD1
SLK	RAB33B	SURF4	STT3B
TBCK	RPL27	FGA	CAB39
COPS3	PROZ	PURA	MRPS18B
NDUFA9	SARDH	SPPL2A	CHPT1
CNDP1	ENGASE	SF3A1	UBAC2
NDUFA7	NCAPD2	SELT	MKKS
VPS35L	PIK3C2G	CNN2	CD63
ST3GAL6	DPF2	SELM	SRP72
LRRC42	RDH16	DNAJC2	PSMD8
CTSZ	RBIS	SAT2	NMI
HADH	OST4	HTATSF1	CALCOCO2
SNAPC1	COA6	MTRNR2L8	SHOC2
GPD1	DVL2	PNKD	GTF2F1
WBP11	IL3RA	TWISTNB	PCF11
PTGES3	C16orf87	HSPA4	GYG1
GSDMD	MRC1	SPAG9	NDUFB9
FBXO2	INO80E	SLC39A1	SNRPD3
GCH1	ATG2A	CCDC66	B4GALT1
NOL11	POLR1E	NRDC	RPL14
RRAGD	PUF60	DDAH2	WASF2
UNC13B	RPL19	GTF3C6	CGGBP1
ASAP2	MFAP4	CAPN2	BCL7C
VDAC3	CHEK1	MTX1	GPAA1
COMMD10	PYCR2	GUK1	SKP1
ALDH9A1	CCDC34	TCEB2	CYCS
GDA	ZNF775	COA3	TMX4
PPP4R1	APOL6	MRPL24	CBX6
OMA1	FYN	CLDND1	EGR1
COMMD8	RCHY1	ATG12	RDX
TINF2	TMEM53	TMEM147	RIOK3
ACYP2	WDR72	ATP6V0E1	UQCRC1
IL1RAP	GRK6	EIF2A	HOOK3
LRRFIP1	CLRN3	ETFB	UFC1
FKBP11	SAMD4B	USP14	RPL19
GPT2	LRCOL1	EIF3B	ALKBH7
TNRC6A	MINDY3	MARK3	UQCC2
BRD1	UBQLN4	LINC00998	ST3GAL1
RNF149	DEPDC7	RIC8A	IL16
DIP2B	PRKAG2	SPATS2L	PPP2R5E
HNRNPDL	ACYP1	SC5D	VAMP5
GLRX2	MPV17	COPS2	NUCB2
TLR3	LNX2	MRPL55	CD2AP
CDH2	DNAJC12	TMEM173	ZNF638
MIPEP	PFDN2	SCFD1	SUPT5H
CYP1A2	ARID4A	STT3B	RSL24D1
BRCA1	YKT6	CAB39	EFCAB14
PHLPP1	C6	MRPS18B	DYNLT1
TMEM245	KIFC2	CHPT1	CCDC174
CLCN3	COBLL1	UBAC2	CIR1
PER2	EZH1	MKKS	GGNBP2
IFI27L1	PEX11G	CD63	CTSZ
HECTD3	KIF14	SRP72	PA2G4
PABPC3	TAGLN2	PSMD8	TMEM141
MRPS33	CD200	NMI	CCDC85B
RPL26L1	SLC31A1	CALCOCO2	CD83
TENT5A	FANCD2	SHOC2	MTDH
KPTN	SOX5	GTF2F1	RPA2
RNPS1	MAFG	PCF11	BCL7B
NUSAP1	WDR76	GYG1	POLR2I
TEFM	COLEC11	NDUFB9	DNAJC15
MAP2K3	ARL16	SNRPD3	RNF149
MRPS21	MAPK3	B4GALT1	PRDX3
DCAF13	FBXL19	RPL14	PRPF38A
NFE2L2	PFDN6	WASF2	COMMD7
ZNF518A	ZKSCAN3	CGGBP1	SNX3
UCKL1	PDZD11	BCL7C	LUC7L3
CFAP20	RPL8	GPAA1	CD164
ELMOD2	MBNL2	SKP1	TPP1
GOLGA5	MANF	CYCS	NCK1
ALDH18A1	FASTK	TMX4	PEBP1
XRCC5	LIN9	CBX6	HNRNPL
SRSF5	CASC3	EGR1	PHACTR2
CXADR	ANGPTL1	CH17-189H20.1	VPS36
METTL18	RAD51	RDX	ANXA11
PPA1	IQCC	RIOK3	NDUFA8
ALG5	CFL1	UQCRC1	CRBN
NUP37	RAD9A	HOOK3	CAT
MAGED1	GOLPH3L	UFC1	SPTBN1
LBP	CENPE	RPL19	CD46
AKAP8	RIC8A	ALKBH7	YBX1
AAAS	CENPK	UQCC2	C16orf72
RPE	TTL	ST3GAL1	NDUFB4
DAP3	CRYBG1	IL16	ATP6V1G1
DAO	ZNF707	PPP2R5E	TIPRL
PRKACB	MTFR2	VAMP5	TOMM20
SPR	MTHFD1L	NUCB2	GSDMD
ZEB2	TESK2	CD2AP	YIPF5
ARF4	HARS2	ZNF638	NARF
TIAL1	H2AZ1	SUPT5H	YME1L1
ACACA	STX6	RSL24D1	VCP
BLOC1S2	MTHFD1	EFCAB14	CIRBP
EIF2B1	MMP11	DYNLT1	TGOLN2
VRK1	GAREM1	CCDC174	P4HB
EEF1AKMT1	STK40	CIR1	MTF2
UBXN2A	POLR2G	GGNBP2	DUS1L
USPL1	BLNK	CTSZ	DNAJC4
TIMM13	DGKZ	PA2G4	PTGES3
RAD54L2	CYP3A4	TMEM141	ZNF655
MRPL32	GMEB2	CCDC85B	BTG3
COA1	TENT5C	CD83	LGALS3
ANKRD39	GOLGA8B	MTDH	NAA38
MLH1	YIPF3	RPA2	TRADD
CCDC69	CMTR2	BCL7B	TMEM256
UNC50	MTMR9	2023-09-09	NFATC2IP
MSRB1	SLC39A13	POLR2I	CKLF
UBE2B	C4orf46	DNAJC15	AKR1A1
TPT1	PTGIR	RNF149	MRPL1
TAOK3	IRGQ	PRDX3	TRABD
CLN5	PHGDH	PRPF38A	WSB1
CTDSP1	ITCH	COMMD7	NR1H2
ARMT1	SGPP1	SNX3	GGA1
LRRC20	SLCO4C1	LUC7L3	PLEKHO1
MAP4K5	PXDC1	CD164	RPL9
EFCAB14	PIGT	TPP1	MAP3K2
CAMK1D	NOL7	NCK1	LPIN2
GSDME	HSF4	PEBP1	MIDN
RABAC1	ACADM	HNRNPL	PRNP
MTA1	SGO1	PHACTR2	CAPZB
GLA	CBX8	VPS36	PRMT1
RCOR3	TPX2	ANXA11	COX7B
OSGEPL1	RNF187	NDUFA8	HSBP1
RFC3	WDHD1	CRBN	RPL10
RBM26	SEPTIN8	CAT	APLP2
TEX264	MRPL24	SPTBN1	CCT3
TK2	RPS27	CD46	NSA2
PRKCE	ARF1	YBX1	BRD9
KANSL1	THEM5	C16orf72	FYTTD1
LONRF3	IER2	NDUFB4	ZNF622
EIF4EBP2	ABHD6	ATP6V1G1	CEBPD
MRPS11	THBD	TIPRL	HEXIM1
PHB1	TGFBR3	TOMM20	COX8A
HP1BP3	C9orf78	GSDMD	MPC2
ZCCHC17	AP3B1	YIPF5	UBXN1
ATP6V1E1	SLC4A4	NARF	EIF3F
PAWR	CENPI	ATP5J	EFR3A
SLC2A8	IPO9	YME1L1	XIAP
VPS25	TRANK1	VCP	AP2B1
PABPC1L	SETD4	CIRBP	PTTG1IP
RRBP1	PDSS2	TGOLN2	COX7A2
SIK2	SERPINA11	P4HB	DUSP23
TASL	TOMM20	MTF2	GADD45B
MRPL20-AS1	PABPC1L	DUS1L	CTDNEP1
ZC3H4	CAPN10	DNAJC4	CCT6A
BRK1	SNX9	PTGES3	HSP90B1
COPB2	DNAJC5	ZNF655	ARPC4
ZNF30	CDH24	BTG3	IRF3
SRD5A3	CHCHD2	LGALS3	SIGIRR
GPAT3	YAF2	NAA38	EIF3I
IDH2	NUDT17	TRADD	RBBP7
TRHDE	MED22	TMEM256	OGT
TMX2	INTS3	NFATC2IP	PRDX5
FAM98A	ALG3	CKLF	OXA1L
TMEM138	RALY	AKR1A1	SLBP
INPP1	TACSTD2	MRPL1	RFC1
SHBG	XRCC2	TRABD	TUBB4B
SNX11	PMVK	WSB1	PRKAR2A
SEPTIN9	EPRS1	NR1H2	AGPAT2
GYS2	UBE2A	GGA1	ERICH1
IDH3G	NNMT	PLEKHO1	SPCS2
TTC1	SMAD6	RPL9	HSPD1
KRTCAP3	MPPED1	MAP3K2	ATP6AP1
AP3M1	HGFAC	LPIN2	YIF1A
PPP1R1A	ARHGAP33	MIDN	PRDX2
STX17	THNSL1	PRNP	NDUFA3
PRDX2	GLOD4	CAPZB	ETNK1
PRDX3	NDRG3	SHFM1	MT-ND4L
CLK1	DNAJC16	ATP5G2	FIS1
TRIM15	CES5A	PRMT1	ASAH1
DDC	YPEL2	COX7B	RPL10A
RPL5	NSD2	HSBP1	IRF2BP2
H2BC9	H2AX	RPL10	VKORC1
NDUFB3	GIGYF1	ATP5G3	PPP1R7
MICALL2	CDK16	APLP2	TPST2
UTP11	MRPS23	CCT3	EMC7
SDCBP2	E2F8	NSA2	RSBN1L
OPA1	CTSA	SNHG15	ACAT1
PIGC	DEPDC1	BRD9	ECHS1
BNIP2	ZNF654	FYTTD1	RNF139
RNASEK	MPDZ	ZNF622	TRIM56
SRSF7	GCGR	CEBPD	FGB
FBXO3	ASS1	HEXIM1	TDG
PPP2R5A	PRPF6	COX8A	YPEL3
MED11	ZBED8	MPC2	RWDD1
C11orf52	PSMD10	UBXN1	RTF1
NONO	CFI	EIF3F	HSD17B11
PRPF19	PDCD5	EFR3A	SYPL1
SLC16A4	BOP1	XIAP	TCEA1
PRG4	HDGFL2	FAM96A	HBP1
NT5C2	USP39	AP2B1	STMN1
CRTAP	TRPV4	PTTG1IP	DCAF13
PCK1	MCAM	COX7A2	UXT
IFRD2	GTPBP2	DUSP23	MAN1A2
ANGEL2	GPD1	GADD45B	EIF5B
LYSET	ZKSCAN5	CTDNEP1	LAMP2
KHDRBS1	SH3PXD2B	CCT6A	SREK1
LAMP2	HAX1	HSP90B1	CERS2
TM2D2	CCL4	ATP5G1	PSMC6
ZDHHC9	TSC1	ARPC4	HEXA
FNDC5	EME1	IRF3	NDUFV3
TANC1	TP53I3	SIGIRR	UQCR10
NDUFB4	COPZ1	EIF3I	MAPRE1
SS18	CBX1	RBBP7	POLR2L
BECN1	ATAD2	OGT	STK24
DAZAP1	PRKCSH	PRDX5	BIRC2
ABCA1	CDCA4	OXA1L	MRPL47
SEC11C	PPP1R35	SLBP	ISG15
PHF10	PCBP4	RFC1	DSTN
KYAT3	ZMIZ2	TUBB4B	ERP44
ZNF207	RAD18	PRKAR2A	TBL1XR1
MFN2	TELO2	AGPAT2	RPS7
APOF	RAB11FIP4	ERICH1	RPS27
TMEM47	DXO	SPCS2	TMEM259
DIABLO	ARFGAP1	HSPD1	RBPJ
PPIA	FANCE	ATP6AP1	NAMPT
SMIM14	HMGA1	YIF1A	STAU1
CCNG1	SHARPIN	PRDX2	EIF3M
GAS2	TMEM101	NDUFA3	MAPKAPK2
DIAPH2	FHL1	TARS	GSTO1
F8	ARAP2	ETNK1	C1D
CDC123	SEPSECS	MT-ND4L	BLOC1S2
VNN3P	AATF	FIS1	RPL37
MCRIP2	PINK1	ASAH1	UCP2
DISP1	SMARCD1	RPL10A	DDT
PDHA1	THBS1	IRF2BP2	SRI
MAN1A1	PCK1	VKORC1	RPS2
SENP6	ABAT	PPP1R7	COPA
CHCHD6	MAIP1	TPST2	POLR2C
PTP4A2	MLEC	EMC7	HAT1
TXNDC12	ACOT2	RSBN1L	LIMS1
CD36	TCERG1	ACAT1	EIF2S1
TBC1D7	TMEM45A	H2AFX	LAGE3
MED19	CNGA1	ECHS1	MAT2A
DKFZP586I1420	WEE1	RNF139	PCMT1
HDHD3	PKN3	H2AFV	TMEM219
BGN	GPRIN1	TRIM56	MT-CO1
MEN1	TMCO1	FGB	PSMB1
FBXL5	TMEM104	TDG	UHMK1
PPP1R12A	RPS21	YPEL3	PAG1
CREBBP	ACSL1	RWDD1	RPL22L1
ARF3	SEMA5B	THUMPD3-AS1	TMEM165
TIMM9	NFE2L2	RTF1	TRIM44
TSEN15	PODXL	HSD17B11	RHOA
MED30	TIPARP	SYPL1	SMARCE1
TOR1A	NR1I2	TCEA1	HIGD1A
FASN	GJC1	HBP1	RBM17
KDM7A	UHRF1	STMN1	PIN4
TMEM184B	CALR	DCAF13	PFN1
CXorf38	FAM50A	UXT	TADA3
RAPH1	PON3	MAN1A2	PSMC5
SYBU	ZC3H12C	EIF5B	RGS19
PRPF4B	AJM1	ATP5O	FAM204A
SRA1	EIF2D	LAMP2	NDUFS2
ACAD9	DRAP1	SREK1	MRPL36
CCDC9B	FAM110C	CERS2	RB1CC1
PTPN4	MYO1B	PSMC6	ERP29
IP6K2	EXPH5	HEXA	YIPF3
TCTA	WDR62	NDUFV3	ILF2
NANS	CDK5	UQCR10	SNRPA1
LIPT1	ROBO1	MAPRE1	SECISBP2
BLOC1S4	HM13	POLR2L	DCTN3
MZT2B	CYP2R1	STK24	A1BG
DENND11	PDRG1	BIRC2	GUSB
FADS2	MBL2	MRPL47	MRPS6
SUPT4H1	HSPA5	ISG15	LMAN1
RUSC1	DHPS	DSTN	PGRMC2
DEFB1	ACVR2A	ERP44	LLPH
LCLAT1	CABIN1	TBL1XR1	ZNHIT1
HBEGF	GRHPR	RPS7	TSC22D4
IPO5	WASHC2A	RPS27	ERGIC2
PSEN2	SFXN1	TMEM259	CISD1
TRNT1	ORC6	RBPJ	TRAPPC1
SLC27A5	SLC26A2	NAMPT	ATP6V0B
PCGF3	PRR11	STAU1	SNRNP70
WBP1L	LARP1	ATP5L	MEAF6
RAB11A	ZNF687	EIF3M	EI24
SH2B2	SMARCA2	MAPKAPK2	NDUFC1
PTGFRN	CDKN2AIPNL	GSTO1	ATP2B1
SARNP	TMEM94	C1D	PRPF6
STAT5A	ZSCAN2	BLOC1S2	ICAM2
CTNS	SLC36A1	RPL37	TNFRSF14
PHACTR4	SULT1A1	UCP2	PPIB
EIF4EBP1	FAM83H	DDT	SDF4
RDH10	RAB24	SRI	SLC38A2
RPS19BP1	MAP3K9	RPS2	SHISA5
SCRIB	CHST7	COPA	NBEAL1
OST4	PCCA	POLR2C	PSMD6
PDS5A	SLC46A3	HAT1	MDM4
MAGI3	DVL3	LIMS1	EIF3H
BLMH	FAM222A	EIF2S1	SZRD1
REEP5	PDGFA	LAGE3	PCNP
MTRES1	ZIC2	MAT2A	LSM1
RNF11	ID2	PCMT1	PUM1
ZZEF1	XRCC6	2023-09-15	DDX39A
ACAT1	CENPJ	TMEM219	RNF181
AHCY	ZBTB12	STRA13	CNOT7
LSM1	KNSTRN	MT-CO1	UBE2N
KDM8	NDUFS6	APOA1BP	ADAM10
SERPINF2	MAGI1	PSMB1	CALU
FCGRT	COP1	UHMK1	RBM3
C1orf131	NT5DC2	PAG1	EWSR1
APOA4	GRPEL1	RPL22L1	SMAP1
IP6K3	ZNF526	TMEM165	ISCU
PIGA	TBCC	TRIM44	RAC1
VPS35	EME2	RHOA	AIP
PLEKHA5	ABHD13	SMARCE1	C1orf43
WAPL	GRPEL2	HIGD1A	MGST3
GABARAPL2	R3HDM1	RBM17	SYNGR2
ERGIC2	ITPRID2	PIN4	RAB14
MAP3K2	CANT1	PFN1	NELFCD
SMARCE1	WDR46	TADA3	PBDC1
BAHD1	PTPRB	PSMC5	MRFAP1
JOSD1	CSNK1D	RGS19	STUB1
CD82	CEP55	FAM204A	CTNNBL1
ABHD18	PPP2CB	NDUFS2	UQCRH
NFKBIA	CPSF4	MRPL36	SIRT2
NAT9	TRAF5	RB1CC1	AKIRIN2
RAB11FIP1	ZNF581	ERP29	PDCD6IP
ALYREF	ENTPD6	YIPF3	MRPL20
CPEB3	C14orf93	ILF2	AK2
MED10	CAPNS1	SNRPA1	MRPS16
PLOD3	CHAF1B	SECISBP2	CHCHD5
TRMT10C	ATXN7L3	DCTN3	CCT4
RAP2A	HMGB2	A1BG	KRTCAP2
MPZL2	MROH1	GUSB	UBE2G2
BRF2	ABCA1	MRPS6	CLK1
C7orf25	COPS7B	LMAN1	EMC6
ING1	CPSF6	PGRMC2	NDUFS4
CHST9	PNRC1	LLPH	LEPROT
FOXP1	DNMT3A	ZNHIT1	THOC7
HAT1	NSF	TSC22D4	DERL2
DYNLRB1	FANCC	ERGIC2	DRAP1
TTL	LSM2	CISD1	COX6A1
RSL24D1	GINS2	TRAPPC1	ARID1A
CCDC57	INCENP	ATP6V0B	GRPEL1
NIPA1	TLCD1	SNRNP70	PSMD7
GBP1	ZFYVE26	MEAF6	ANAPC11
ACSS3	ZNF789	EI24	KLF3
ZWINT	LONP2	NDUFC1	POLR3GL
UBE2G2	GNAZ	ATP2B1	VPS26A
DDX39B	STRN4	PRPF6	PTEN
CBX5	KIF18A	ICAM2	DPP7
MIR100HG	ASPDH	TNFRSF14	SOD1
PXMP4	TMEM47	PPIB	SDF2
MSANTD2	LAMTOR1	SDF4	CHMP2B
HAAO	ZNF512B	SLC38A2	DERL1
ORC5	STRN3	SHISA5	REEP5
C9orf78	PNP	NBEAL1	CIB1
VXN	CYC1	PSMD6	PIGT
PTPRD	ITGB1BP1	MDM4	CAPZA2
RTN4IP1	ABHD12	EIF3H	CEBPB
NAA10	HROB	ATP5H	SEC31A
MTERF1	IFT46	SZRD1	NDUFA11
MFAP1	RPLP2	PCNP	ANXA2
ZXDC	PCGF1	LSM1	NDUFB7
FNBP1	THRSP	PUM1	HLA-DPB1
PRRC1	RPS18	DDX39A	SYF2
MARCKS	E2F2	RNF181	HLA-DMA
TAT	F9	CNOT7	PGP
INTS7	AMOTL2	UBE2N	XPO1
PRPF39	GON4L	ADAM10	RHOG
PRXL2B	FGD4	CALU	PTMS
CCNB1IP1	RPS5	RBM3	PMVK
MED13	KNTC1	EWSR1	C1QBP
IVNS1ABP	NIT2	SMAP1	DUT
EXOSC6	LAMC1	ISCU	NIFK
MTF1	UNK	RAC1	PSMD12
NFATC2IP	OXLD1	AIP	SERINC1
DESI1	TSPAN7	C1orf43	CCAR1
PREB	TRIM45	MGST3	RALBP1
RNF4	FOXS1	SYNGR2	SERP1
TMEM258	ZSCAN16	RAB14	TIMM8B
YARS2	KLF6	ZSCAN16-AS1	CTDSP1
RBM43	NUP37	NELFCD	PLEKHB2
QSOX1	C8A	PBDC1	MEA1
APPL2	NFIA	MRFAP1	TM9SF3
PTCD2	MAGED2	STUB1	CISD3
SEMA5A	LMNB2	CTNNBL1	CHD9
PDXK	PLK4	UQCRH	ZNF106
IRAK4	PHYHD1	SIRT2	SYS1
SDAD1	IL2RB	FAM173A	TM2D3
NPRL2	TDO2	AKIRIN2	LYPLA1
ABITRAM	PTP4A3	PDCD6IP	CAND1
NPLOC4	FAM167B	MRPL20	SNRPB2
TMBIM4	RHEB	AK2	ACAA2
BTBD6	PDAP1	MRPS16	POLR1D
PPP1R15A	DSTYK	CHCHD5	PPP2CA
PGD	SNRPD2	CCT4	RPL35
EPHB4	MACROH2A1	ATP5E	TNFSF10
SLC35A1	FUS	KRTCAP2	PABPC4
RPL3	COL4A2	UBE2G2	IDH2
TMT1A	CMTM6	CLK1	MAP4K4
MDM4	SQLE	EMC6	UBE2A
INPPL1	TMEM14C	NDUFS4	NME1
SLC1A2	VARS1	LEPROT	CDC26
ETS2	PRRG4	THOC7	PCBP1
CPA3	DPH2	DERL2	UBL5
UCK1	OTUB2	CCDC109B	GANAB
LARS2	ABCD3	DRAP1	MAF1
HDDC3	SIRT1	COX6A1	ARRB2
DHX29	RPLP0	ARID1A	VAPA
COA4	CRTC2	GRPEL1	HIF1A
PPP6C	JUN	PSMD7	NRBP1
ADK	MARS1	ANAPC11	PSMG2
DNAJB11	CKAP2	KLF3	EIF3J
CAMK2D	WDCP	POLR3GL	GRHPR
FUS	GPATCH4	VPS26A	FCER1G
RXYLT1	STK19	PTEN	MRPL23
NIFK	C20orf96	DPP7	TPI1
FNDC3B	RNF144B	SOD1	COPB2
KAT6A	RBCK1	SDF2	CDK2AP2
ATF5	IL6ST	CHMP2B	EIF3D
SLC27A2	BAX	DERL1	CORO1B
HTATIP2	SCP2	REEP5	TMED2
HGD	SEC61A1	CIB1	DYNLL1
TPST2	EPS8L3	PIGT	CAMTA1
TSPAN31	PHF19	CAPZA2	IMP3
EMC3	CD69	CEBPB	RBM42
CRIPT	OGDHL	SEC31A	PCMTD1
ZFP1	NCAPH2	MINOS1	FOXP1
ADAMTS13	EXOG	NDUFA11	GTF2A2
PLK2	CDAN1	ANXA2	SRPK2
LHPP	MYDGF	NDUFB7	LSM7
TCP10L	HSPA4	HLA-DPB1	STIP1
FASTKD5	MFSD5	SYF2	RPL35A
NCBP3	KIF15	HLA-DMA	BUD31
TXNDC11	PCLAF	PGP	PDIA4
LIME1	ARHGEF12	XPO1	WDR1
ENTPD7	TUBG2	RHOG	VPS29
NDUFB5	METTL18	PTMS	AP2S1
RBBP6	OTUD1	PMVK	PSMD14
ADRM1	TMPRSS2	C1QBP	HLA-DQB1
UGT3A1	BICDL1	DUT	CWC15
CYCS	SF3A2	NIFK	NDUFS3
FIG4	PARP2	PSMD12	HTATIP2
RRM1	CKS2	SERINC1	NOP10
NUP107	RNF130	CCAR1	BSG
TMEM141	RPSA	RALBP1	NCBP2
KBTBD4	NUGGC	SERP1	TMED4
AGPAT2	GRN	TIMM8B	TNIP1
CYB561A3	DDOST	CTDSP1	DYNLT3
RICTOR	NT5DC1	PLEKHB2	OCIAD1
ANKRD30BL	IDUA	MEA1	YWHAQ
DMAC2	RBM19	TM9SF3	NDRG1
SGPL1	TEPSIN	CISD3	PSMD2
RRN3	NAP1L5	CHD9	FAM162A
GPRASP1	OTUD4	ZNF106	NDUFC2
MECP2	PIF1	SYS1	CNIH4
ALDH6A1	ASXL1	TM2D3	UQCRC2
SLPI	CORO1B	LYPLA1	PWP1
HSD17B6	RBM42	CAND1	MRPL40
PSEN1	IK	SNRPB2	PTRHD1
CCP110	RPL30	ACAA2	FOSB
TPI1	ZWILCH	POLR1D	SAP30BP
VPS11	RRP36	PPP2CA	NDUFS6
RND1	PLCG1	RPL35	HADHA
DOLPP1	NAA20	TNFSF10	NDUFB3
HERPUD2	JUNB	PABPC4	ESD
ANAPC15	MCM10	IDH2	LASP1
WAC	PLIN2	MAP4K4	RTN3
TBC1D8	CPSF1	LINC00116	ACAA1
EPN2	PLIN1	UBE2A	NECAP2
PHPT1	OCRL	NME1	DCXR
UQCC1	ATAT1	CDC26	FABP1
CRYAA	XPO1	PCBP1	OTUB1
EPDR1	LRRC40	UBL5	UFM1
YIF1A	ENSA	GANAB	RPS27L
NIPSNAP3A	DUSP10	RTFDC1	PPP1R11
CSDE1	MAP2K2	MAF1	CCDC107
SLC28A1	AVPI1	ARRB2	PTBP1
PMM1	UBE2M	VAPA	LAMTOR4
ENPP1	REPS2	HIF1A	EIF4G1
IL6R	SHCBP1	NRBP1	DBNL
CILK1	ATP6V1C1	PSMG2	RPL8
HLF	MMS19	EIF3J	AHSA1
OXA1L	PRDX5	GRHPR	CNIH1
ABCC6	LILRB1	FCER1G	KDELR1
RTP3	ANKS3	MRPL23	SLC25A39
RCBTB1	TXN	TPI1	CARHSP1
NUP93	METTL3	COPB2	LSM8
STARD5	SYNPO2	CDK2AP2	TOMM22
LRFN1	JCAD	EIF3D	SDHC
PWWP3A	SORT1	CORO1B	HBA2
CBX7	JAG2	TMED2	RRP7A
DKC1	PRELP	DYNLL1	DEGS1
SLC35A3	BCL9	CAMTA1	TMX1
CASP4	MICU3	IMP3	ZC3H11A
C6orf226	SLC38A6	ZNF593	GTF2H5
ERF	SERPINE1	RBM42	OLA1
TSC22D3	SDHD	LINC00493	GLO1
TMTC3	FAM229B	PCMTD1	NDUFA2
GIPC1	ZSWIM6	FOXP1	LARP1
SALL1	UBL4A	GTF2A2	NDUFB5
ADH1B	COX18	SRPK2	ESF1
SEC23B	UGT2B7	LSM7	MT-CO2
TSPAN14	CERT1	STIP1	MGMT
MRPL22	TBC1D13	RPL35A	RBCK1
EEF2	TMEM81	BUD31	PET100
ARL2BP	HOOK1	PDIA4	GADD45A
UNC45A	HCN3	WDR1	LSM6
POGLUT3	GINM1	VPS29	PPP1R14B
PTPRA	PSMD2	AP2S1	UBE2K
UFSP2	BRD8	PSMD14	PKM
MRPL30	TAB2	HLA-DQB1	MRPL27
PABPC4	DROSHA	CWC15	TMEM160
GOLM2	TMEM25	GABPB1-AS1	UPP1
ALAS1	DNMT1	NDUFS3	MANF
SEC22A	KRI1	HTATIP2	PUF60
TST	CYB5D2	NOP10	RBBP4
CPPED1	PLA2G12A	VIMP	ABI1
TAOK1	AFM	BSG	PRDX6
ISCA2	NUP155	NCBP2	CRIP1
RAMP1	CLTA	TMED4	TXNL1
SLC25A39	SPATC1L	TNIP1	COX17
C1orf53	GSPT2	DYNLT3	TRIM28
TOGARAM1	TMEM131L	OCIAD1	RNF5
ATXN2	CIZ1	YWHAQ	FDPS
MAPKAPK3	HELLS	NDRG1	HSD17B10
ORC3	ART4	PSMD2	AKR7A2
DNAJC3	PSMG3	FAM162A	OST4
RRN3P2	DPH7	NDUFC2	PSMC1
DNAJB4	RRP9	CNIH4	MT1X
IL17RA	ADH4	UQCRC2	SIAH2
INSIG2	CPSF3	PWP1	CCDC47
TENT4A	TMEM9	MRPL40	RALY
APTX	TOMM40	PTRHD1	CCPG1
PDCD6IP	ALG1L	FOSB	YWHAH
BTD	CXCL2	SAP30BP	CHMP5
FAM13C	MMADHC	C17orf62	GLOD4
DENND5B	CREBL2	NDUFS6	MLEC
ANKRD49	CDCA2	HADHA	COMMD3
CCT7	RPS6KL1	NDUFB3	MT-ATP8
RTRAF	CCDC163	ESD	EIF4H
LRWD1	DUSP1	LASP1	TMED5
HPGD	UNC119B	RTN3	PDAP1
NID2	USP12	ACAA1	ARL5A
SCPEP1	ENPP1	NECAP2	ARPP19
CHN2	ALDH1B1	DCXR	RAB1A
CHMP2B	ADGRL2	FABP1	MAX
ELF2	TRIM28	H2AFJ	MT-ND5
ADPRS	ANKRD27	OTUB1	NDUFA13
EPHA2	FTSJ3	UFM1	TCP1
RFTN1	TPM2	RPS27L	MRPL3
ACTR8	RPH3AL	PPP1R11	JUN
ILF2	ATP6V1F	CCDC107	SSR4
TUBA1C	ZNF785	PTBP1	PHPT1
DTD1	ABLIM3	LAMTOR4	TIMM17B
KCTD20	TMEM164	EIF4G1	TSR3
SCD	INTS8	DBNL	MRPS26
CSE1L	PCDH17	RPL8	RNF167
SACM1L	TMEM170A	AHSA1	TWF2
MOSPD3	GINS3	C14orf166	RRBP1
ASH1L	SAA4	CNIH1	SCAMP2
PBDC1	PRMT3	KDELR1	NDUFV1
COQ9	ZNF7	SLC25A39	SEC61B
NDC80	CCDC77	CARHSP1	TXNDC17
ZNF91	PIP4K2B	LSM8	RNF7
ZYG11B	HEY2	TOMM22	TTC1
CYB5R3	ATP13A1	SDHC	DNPEP
HLTF	TRIM25	HBA2	PRMT2
ARHGAP17	CDK5RAP1	RRP7A	HLA-DRA
ICMT	FAH	DEGS1	HDGF
SERPINA1	MCM8	TMX1	HNRNPH2
PATL1	UFD1	ZC3H11A	LSM5
CRELD1	RPS16	ZNRD1	ZBTB8OS
PNMA1	CELSR3	GTF2H5	TOMM7
CAPNS1	WHRN	OLA1	MCTS1
GALT	GALNT10	GLO1	MDH2
TRAK1	PSPH	NDUFA2	HLA-DPA1
MARCHF2	P4HA2	LARP1	MED28
MGLL	TPM3	NDUFB5	INSIG1
NT5E	INTS4	ESF1	FBL
CTBP2	KLF13	MT-CO2	FKBP1A
UBFD1	XDH	MGMT	NDUFS7
SMAD7	FBXO8	RBCK1	MKNK2
ANKHD1	SIRT7	PET100	ZNHIT3
DDX20	SHPK	GADD45A	STOML2
CD59	CPEB4	LSM6	USF2
FAHD2A	POLE2	PPP1R14B	HLA-DQA1
NOC4L	MTCH1	UBE2K	MPLKIP
SMAD1	PABPN1	PKM	MT-CYB
AIP	AP1S1	MRPL27	GNB2
ARL1	DGKQ	TMEM160	CLTA
TDRD6	KXD1	UPP1	HADHB
ITGA6	SCAF1	MANF	RPAIN
LEO1	MCM2	PUF60	COX14
ALDH1L1	SLC1A1	RBBP4	ATRAID
DCAF11	FAXDC2	ABI1	ELOVL5
NUP153	NHLRC3	PRDX6	ITGB1
COX6C	BSDC1	CRIP1	RPL12
HINT1	CEP41	TXNL1	UQCRB
RASGRP3	DEPDC1B	COX17	FBXO7
TMEM70	RASSF1	TRIM28	SRM
C18orf21	MXRA5	RNF5	IGBP1
ATP2B1-AS1	RABEP1	FDPS	NUDT4
DAAM1	RUNDC3B	HSD17B10	DPY30
OLFML1	STX17	AKR7A2	CDC123
PELI2	INKA1	OST4	C1orf122
SIGIRR	SORBS1	PSMC1	GOLGA7
ADD1	ZSWIM1	MT1X	TXN2
TAGLN2	ZNF512	SIAH2	SAR1B
ZBTB18	G6PD	CCDC47	LSM4
RALA	GPR180	RALY	MRPL52
SIL1	AP4M1	CCPG1	NDUFS8
SAAL1	AMDHD1	YWHAH	PMF1
CYP4F2	STK11IP	CHMP5	SCP2
ORC4	CENPO	GLOD4	S100A6
OXLD1	SIPA1L3	MLEC	ATP6V1D
PDHX	HERC5	COMMD3	PEPD
NID1	MRPL9	MT-ATP8	COPS5
PPP1R3C	NMB	EIF4H	CPNE3
CNOT6L	PROS1	TMED5	MRPL34
EXOC2	SNRPA	PDAP1	EMC10
PANX1	AIG1	ARL5A	CHMP4B
IMMP2L	LZTFL1	ARPP19	AUP1
C1orf174	KATNIP	RAB1A	AP3S1
MALT1	RBP7	MAX	RPS15
HYAL1	DONSON	MT-ND5	RPL34
UBA3	KIF2A	NDUFA13	BORCS7
EHD3	MED24	TCP1	MRPL18
ELP1	BAG6	MRPL3	MORF4L2
VPS37B	HSP90B1	JUN	PPP2R1A
SLC41A2	PSRC1	SSR4	TBCA
PLEKHA2	LRRC1	PHPT1	MTCH1
RCL1	C1orf198	TIMM17B	TRAPPC4
EDF1	CBX3	TSR3	TRAPPC2L
SMC6	PDLIM2	MRPS26	SDF2L1
ANKRD40	CSE1L	RNF167	IFI6
ANXA5	IFT52	TWF2	PFDN4
ZFAND2A	DMRTA1	RRBP1	SNX2
HADHB	SMYD5	SCAMP2	MT2A
PWP1	NAMPT	NDUFV1	SMS
CSNK1A1	SUCLG2	SEC61B	METTL23
MMS19	VPS28	TXNDC17	CUTA
NCOA4	CYHR1	RNF7	ATXN10
TEDC1	TDRKH	TTC1	APPL1
TMEM33	RPL10A	DNPEP	HDLBP
MYH10	ZNF800	PRMT2	MT-ATP6
MMACHC	CCDC134	HLA-DRA	SSNA1
SLC25A3	FAM193B	HDGF	MRPL13
SYPL2	CSTF2	HNRNPH2	VPS51
ANKRD13C	HGS	LSM5	TMEM123
ANXA9	HEBP1	ZBTB8OS	DNAJB11
NUCKS1	ZNF623	TOMM7	COX5A
APBB2	PSKH1	MCTS1	NDUFB10
TXNDC5	SMIM14	MDH2	RPS18
PREPL	PSMB3	HLA-DPA1	SNRPE
MCTS1	CYP2C9	MED28	MRPS12
NR1I3	RPAP1	INSIG1	ATP6V1E1
HOGA1	UGP2	FBL	ARL6IP1
CCS	CLYBL	FKBP1A	SRA1
GFOD1	B4GALT7	NDUFS7	EMC3
NOL3	ARSD	MKNK2	RPL7
SNX1	AGO2	ZNHIT3	PRKCSH
STOM	KLHL17	STOML2	IL6ST
FOXO1	INVS	USF2	TUBA1B
NUP205	PDLIM7	WBSCR22	PSMD4
RPLP2	BRMS1	HLA-DQA1	NEDD8
BAZ1B	PMPCA	SNHG9	SOD2
TUBA1B	RPL38	MPLKIP	COMT
CYB5D2	LDHD	MT-CYB	RPS5
BTBD10	DPYD	GNB2	NSRP1
PPIC	LRCH1	CLTA	S100A11
C4BPB	PDGFC	OTUD6B-AS1	MRPS33
FUNDC2	ZBED1	HADHB	SLC25A5
PDCD2L	KLF4	RPAIN	SKAP2
CCT6A	PCED1A	COX14	POLR2F
STRN3	LYSMD1	ATRAID	RPL27
FGB	SHMT1	ELOVL5	MARCKSL1
RIN2	CARNMT1	ITGB1	POLR2E
CES3	ENPEP	RPL12	TMEM109
KIAA1671	FRS3	UQCRB	CD74
TCEA3	NISCH	FBXO7	MRPL14
NMNAT1	FAM53B	SRM	TIMM10
TERF2IP	C4orf19	IGBP1	RPL17
TMEM140	GPATCH1	NUDT4	HAGH
ROCK2	CTNNA1	DPY30	CRELD2
PRDX1	DDX3X	CDC123	GLRX3
RLF	SLC5A3	C1orf122	NDUFAF3
AP5S1	BCAT2	GOLGA7	CISD2
ZNF592	TTC19	TXN2	SNRPD2
GET3	SNX27	SAR1B	EIF3E
FBXL3	LYRM1	LSM4	FKBP2
CPT2	AK3	MRPL52	SMDT1
ZC3H12C	GTF2IRD1	UFD1L	POLR2J
ARID4A	MAZ	NDUFS8	PSMB7
DGAT2	RBM28	PMF1	NTS
IVD	TTLL1	SCP2	AMBP
FAM220A	DNA2	S100A6	IGFBP1
FKBP3	CEP72	ATP6V1D	KNG1
PSMB5	INTS6	PEPD	ALDOB
CLSTN1	NEIL3	COPS5	APOC1
PHF2	FGFR1OP2	CPNE3	SERPINC1
GSTA1	NSD1	MRPL34	ORM2
SETD9	ZFPL1	EMC10	AHSG
HPX	ANKS4B	CHMP4B	LGALS4
A2M-AS1	CYP4F2	AUP1	MGST1
OLA1	RTL5	AP3S1	CP
COPB1	CAT	RPS15	HPX
ZNF510	SLC52A2	RPL34	FXYD1
LEPR	CRIP3	BORCS7	FGL1
SIGMAR1	FAM200A	MRPL18	CFHR1
LRRC8D	NKIRAS2	MORF4L2	RARRES2
FANCC	JPT1	PPP2R1A	TM4SF5
SARS1	F11	TBCA	APOE
AGPAT1	RPTOR	MTCH1	AZGP1
PIR	CIPC	TRAPPC4	ITIH3
PRR34-AS1	PCTP	TRAPPC2L	SPINK1
SLC29A1	SAMD4A	SDF2L1	F2
MYADM	HAAO	IFI6	HPD
RNF181	SLC27A5	PFDN4	ANG
RBM48	RBMX	ATP5D	FN1
BBLN	ITSN1	SNX2	HPN
TIMM44	PTS	MT2A	HRG
STARD3NL	PLXDC1	SMS	IGFBP2
SNRPA	TECPR1	METTL23	ITIH2
CEBPG	CD63	CUTA	AGXT
DPP3	NECTIN3	ATXN10	SERPINE1
EWSR1	RPS11	APPL1	PON1
RUFY3	L2HGDH	HDLBP	BAAT
ATP6AP2	COMMD5	MT-ATP6	COX7A1
CLPTM1L	FRMD6	SSNA1	APOC2
IRF2BPL	DICER1	MRPL13	APCS
ENTPD5	AR	VPS51	UGT2B15
MED6	ROMO1	TMEM123	PLG
LUC7L2	EIF2B1	C6orf48	LRG1
DLD	S100A10	DNAJB11	ITIH1
ACAA1	POGZ	COX5A	MT-ND3
C14orf119	DARS2	NDUFB10	IGFBP3
DHX38	PAQR4	RPS18	SERPINA6
ROCK1	PSMC3IP	SNRPE	CYP2A7
ACVR1	ARHGAP39	MRPS12	SERPING1
RPP25L	SLC22A5	ATP6V1E1	C1R
MACROD1	RBL1	ARL6IP1	MT-CO3
UBAP1	SFN	SRA1	UGT2B4
MAP3K3	MTA3	EMC3	C4BPB
LRRC40	SMYD3	RPL7	C8G
YLPM1	SCX	PRKCSH	GDF15
SCOC	SGCA	IL6ST	HMGCS2
LIMD1	CDA	TUBA1B	HSD17B6
CYP2C19	CA2	PSMD4	KHK
MTMR1	DNAJC6	NEDD8	IFITM3
MMAB	SLC16A2	SOD2	TAT
MAP3K20	NRIP2	COMT	SERPIND1
RAB26	ADH6	RPS5	CES2
SH3KBP1	GCN1	NSRP1	HGD
SEPTIN6	TOR1A	S100A11	FBP1
AKAP9	SLC12A7	MRPS33	F12
TIMM10B	NUP107	SLC25A5	PCK1
PEAR1	CIP2A	SKAP2	CYP3A5
SERAC1	RPL10	POLR2F	APOM
PTBP1	CCDC90B	RPL27	ASGR2
MCU	ITPKA	MARCKSL1	CPB2
CPD	SMPD4	POLR2E	C4BPA
CTNNA1	RAB27A	TMEM109	AGR2
GUCY1A1	SAMD8	C19orf70	SAA4
ASB1	GREM2	CD74	AKR1C1
BMP2K	NDUFS1	MRPL14	PPP1R16A
ZNF84	ABHD15	TIMM10	AKR1B10
PBXIP1	SLC6A12	RPL17	ASS1
WASL	TANK	HAGH	UGT2B7
RNF26	UQCRH	CRELD2	GGH
DTX4	GLMP	GLRX3	VNN1
TMEM177	THOC5	NDUFAF3	LEAP2
ARHGAP45	STYX	CISD2	ANGPTL3
ABHD14A	PDCD1LG2	SNRPD2	MET
PPFIA1	BMPR2	EIF3E	ACSM2B
AP1AR	ATP6V1E1	ATP5B	MAT1A
NINJ1	FYB2	FKBP2	ADH1B
MTOR	SORBS3	SMDT1	F10
RBX1	HNRNPA1	POLR2J	FMO5
ZFYVE16	MORC2	PSMB7	SLC22A7
EIF3K	LDB2	NTS	SERPINF2
LRRC32	HMOX1	AMBP	GJB1
GPR146	MAF	IGFBP1	PON3
CXCL2	STRADB	KNG1	ASPH
SAT2	KALRN	ALDOB	CFB
SAMD4B	TOPBP1	APOC1	RAMP1
NCBP2AS2	PLA2G6	SERPINC1	SLPI
FAM167B	VPS33A	ORM2	ACSM2A
MTHFD1	CITED2	AHSG	SDC1
ZC3H12A	JRKL	LGALS4	C5
UBXN7	CAMK2D	MGST1	NNMT
PF4	CASP2	CP	CPS1
ZNF292	FTCDNL1	HPX	NUPR1
MPV17L2	EDEM1	FXYD1	ARG1
ZKSCAN1	APH1A	FGL1	C8B
TGFBR2	EVI5	CFHR1	SCD
FBXW7	GBP2	RARRES2	PROC
MFF	TSPAN12	TM4SF5	FGGY
NME1	TNPO2	APOE	SLC2A2
SCYL3	GBP7	AZGP1	CYP2D6
UACA	GABRE	ITIH3	EBP
TMEM126A	BX255925.3	SPINK1	AKR7A3
C5	PGP	F2	STARD10
CLDN10	LIPG	HPD	VNN2
C8orf82	COPS6	ANG	GALK1
ABCF3	CREB3L4	FN1	GPX2
PLIN2	SOWAHB	HPN	SERINC2
CLGN	FTL	HULC	QPRT
MEOX2	PLEKHG2	HRG	APOA5
CMAS	GLA	IGFBP2	UGT2B11
MYL6	EIF6	ITIH2	PPP1R1A
TUBB2A	GRAMD1A	AGXT	TDO2
AMACR	PGLYRP2	SERPINE1	CCL16
ITFG1	RCCD1	SEPP1	MLXIPL
GPX2	C19orf53	PON1	SLC22A18
HEY2	ZNF792	BAAT	PHYH
ARL16	STX4	COX7A1	TM7SF2
SLC35A2	MANEA	APOC2	SDS
ZBTB44	NCAPG2	APCS	DHCR24
MECR	CHML	UGT2B15	SULT2A1
RSBN1L	AGPAT1	PLG	SLC27A5
PIK3CA	ISG20L2	LRG1	PXMP2
INTS11	C9orf72	ITIH1	AKR1C4
ITGB5	EPS15L1	MT-ND3	LAPTM4B
C1QTNF1	RPS19	IGFBP3	LBP
PBRM1	SPP2	SERPINA6	GOLT1A
MANF	CUEDC1	CYP2A7	A1CF
ZNF33B	CCDC107	SERPING1	FTCD
HNRNPAB	ZFP36L1	C1R	MT-ND1
RHBDD1	NAB2	MT-CO3	TFR2
KCNB1	FAM151A	UGT2B4	F5
SORBS1	PPIP5K1	C4BPB	PCK2
MICU3	CCL3	C8G	SERPINA5
SLC39A7	EFTUD2	GDF15	TST
ACVR1C	BUD13	HMGCS2	PAH
AREL1	LATS2	HSD17B6	HINT1
SUMO4	ZSWIM9	KHK	GOT1
RELA	C2CD4B	IFITM3	HAAO
DNAJC12	DHRS1	TAT	AADAC
HCP5	RNF213	SERPIND1	GPX3
SLC7A2	STK25	CES2	VEGFA
HAUS4	TPD52L1	HGD	ASL
DDX23	UBR3	FBP1	ECHDC2
PPP6R3	ADH1B	F12	SQSTM1
ZNF655	ISOC1	PCK1	SORD
NGRN	BPGM	CYP3A5	CYP2C9
GOLGA2P5	ADM2	APOM	CLDN3
ACO2	VWA8	ASGR2	POR
TUBA1A	TMEM150B	CPB2	METTL7A
CENPW	PRUNE1	C4BPA	SERPINA4
RNF114	PSME3	AGR2	PERP
KLC1	GPR107	SAA4	CYP8B1
MRPL52	RCN2	AKR1C1	KRT8
FAIM	NUP133	PPP1R16A	PDIA6
COL18A1	DESI2	AKR1B10	AIG1
GEM	RMI2	ASS1	SUCLG1
IL1R2	TTC9C	UGT2B7	SELENBP1
RPS6KC1	MCEE	GGH	TCEA3
ASNSD1	MYO9B	VNN1	SCCPDH
RHBG	PTPN23	LEAP2	CANX
BTF3	DCLRE1B	ANGPTL3	CFI
HAUS1	TNFRSF11B	MET	ADGRG6
ERGIC3	MESP2	ACSM2B	FAH
LMAN2L	ZNF200	MAT1A	CMBL
SGK2	NARF	ADH1B	REEP6
TNRC18	BOD1	F10	SEC14L2
DCAF12	BRD9	FMO5	TMEM45A
SNHG5	ETFBKMT	SLC22A7	SHMT1
BCKDK	COMMD4	SERPINF2	RAB13
LDAH	WASF2	GJB1	LEPR
WDFY3	SLX4	PON3	DAP3
PPM1B	ERG	ASPH	UGDH
LMBRD1	BHMT	CFB	ECH1
LECT2	ZNF449	RAMP1	HSPA5
MOSPD2	WFS1	SLPI	TMEM45B
ATL2	CCDC124	ACSM2A	TMEM97
IMMP1L	NFRKB	SDC1	BHMT
SFRP1	GTF3C2	C5	HACD3
ZC3H18	MAPKBP1	NNMT	DHRS4L2
ABCC6P1	CNOT3	CPS1	MT1E
ELOC	QDPR	NUPR1	COPRS
CCDC12	DLL4	ARG1	NUCKS1
ABRAXAS2	APEX1	C8B	CYP4F3
LACTB	B3GNTL1	SCD	SDC2
XPC	CDPF1	PROC	BHMT2
WSB2	MAST3	FGGY	SHC1
CASP7	RHOA	SLC2A2	TMBIM6
MRPS2	FOCAD	CYP2D6	ACOX2
TMEM41A	NFKBIL1	EBP	BCHE
CNIH1	SUOX	AKR7A3	LSR
VPS52	C12orf66	STARD10	PDIA3
ZNF700	JMJD4	VNN2	FMO3
FDPS	C5AR1	GALK1	LDHA
CINP	GABARAPL1	GPX2	CXADR
IGFBP3	ZNF572	SERINC2	PLOD2
RGMB	NOP56	QPRT	MASP2
LRRC58	MAP3K2	APOA5	TSPAN8
NIPA2	SLBP	UGT2B11	CLDN7
C9orf72	RPL6	PPP1R1A	SLC38A3
CFLAR	RNF168	TDO2	COL18A1
JADE3	ATXN7L2	CCL16	CDHR5
RNF125	DEAF1	MLXIPL	CAMK2N1
TSPAN6	MESP1	SLC22A18	CRYL1
PSMD10	MAT1A	PHYH	GPT
EDN1	CDC40	TM7SF2	DPYS
SMNDC1	ZNF865	SDS	CEBPA
CLTRN	EED	DHCR24	MRPL41
HNF4A	BUB3	SULT2A1	SCARB1
KCTD3	GLMN	SLC27A5	HPR
DPH3	LAGE3	PXMP2	NR1I3
TNS1	SIN3B	AKR1C4	ALDH6A1
SLC25A37	RASGRF2	LAPTM4B	ECI1
RBBP9	ZNF544	LBP	HEBP2
ARID4B	EIF3B	GOLT1A	CYP27A1
DDX27	RHOB	A1CF	DHRS3
NKRF	TAF11	FTCD	MACROD1
DEXI	SPIRE2	MT-ND1	S100A13
ST20-AS1	PDIA3	TFR2	CCL15
HSD17B12	BOLA1	F5	SMPDL3A
DNAJB6	PRKD2	PCK2	ECI2
HECTD2	TMEM250	SERPINA5	EIF6
NDST1	RSRP1	TST	PCSK6
TRPT1	USP6NL	PAH	ZKSCAN1
CDK2AP1	CHKA	HINT1	HABP2
SLC25A34	H1-0	GOT1	GADD45G
CTDSPL	PIK3R4	HAAO	RGN
MTF2	TRAPPC8	AADAC	MGAT4B
ENC1	UVSSA	GPX3	DECR1
CYP2B7P	RPS7	HRSP12	CAV2
ZNF317	AP3M2	VEGFA	RPN2
THEM6	GCKR	ASL	PTP4A1
JAG1	SOX13	ECHDC2	CDO1
MMADHC	TRMU	SQSTM1	ASPDH
SPI1	STX16	SORD	G6PC
RIMOC1	PIAS3	CYP2C9	C8A
UGT2A3	MED20	LINC01485	MST1
CARD16	KIAA1217	CLDN3	SEC11C
GSS	AFF4	POR	ETNK2
ZNF362	ANXA2	METTL7A	HNF4A
HOOK3	CCDC28A	SERPINA4	CPQ
SVIP	CHAMP1	PERP	PIPOX
PSMA6	MPEG1	CYP8B1	SCAMP3
REX1BD	PLXNA1	KRT8	AKR1C2
COPE	RNF138	PDIA6	PROX1
ILKAP	CTSL	AIG1	CLDN1
TAF10	CASP7	SUCLG1	GCHFR
NOTCH2	RAD1	SELENBP1	ACADSB
MRPS5	TRMT6	TCEA3	MRPL51
UTP15	TBXAS1	SCCPDH	PDCD5
YPEL2	SH2B1	CANX	EGFR
CCT8	C19orf25	CFI	PSMB4
STAB2	RNF215	ADGRG6	CENPV
AKR1C2	SLC25A29	FAH	PLOD3
SLC44A2	FIBP	CMBL	ALDH1L1
IFT43	FCHSD2	REEP6	AR
CD302	PARP1	SEC14L2	CYP4A11
ATP5MC3	GJB2	TMEM45A	COBL
PRDX6	STXBP6	SHMT1	LRP1
MSMO1	HADH	RAB13	POLDIP2
IMPA2	HMGN4	RP11-798K3.2	MTHFS
COPS2	CAMK2G	HFE2	SMLR1
NUBP1	SPINDOC	LEPR	PDZK1
SELENOH	CYP2A7	DAP3	GLYCTK
ELP6	IGF1	UGDH	PRODH2
BRI3	ZNF101	ECH1	ADAM15
CS	FANCF	HSPA5	DHRS4
RBFA	CBX2	TMEM45B	UGT2B10
ASB3	CES3	TMEM97	JTB
ZNF395	NIPSNAP3A	BHMT	MDH1
ERMARD	RRN3	HACD3	SERPINA10
CPE	SDHB	DHRS4L2	DST
UBE2N	TMTC3	MT1E	SLC25A3
PSD3	SMG7	COPRS	NAPRT
ITPKB	PIP4P1	NUCKS1	SLC9A3R1
BCAP29	MT1A	CYP4F3	HMGB3
H19	MZT1	SDC2	PEMT
SLC25A18	HDAC6	BHMT2	PCYT2
PYCR2	FCN1	SHC1	ANPEP
PDCD4	C16orf72	TMBIM6	HAO1
FOXJ3	TNFRSF1A	ACOX2	GPRC5C
TOMM22	C8B	BCHE	ACOT13
ENPP4	CEP68	LSR	DGAT2
C9orf40	TIAM1	PDIA3	ERBB3
ZSWIM6	MRPL39	FMO3	OAF
ADCY4	UBE2D3	H1F0	CAV1
ERRFI1	AAGAB	LDHA	ANGPTL4
TSC22D1	MTX1	CXADR	PRKAB2
TENT2	FOXD2	PLOD2	HAX1
FNIP1	FGR	MASP2	RBP5
SLC6A16	NPBWR1	TSPAN8	ADGRV1
ATF7IP	RBBP7	CLDN7	FOXA3
TBC1D24	CEP89	SLC38A3	FAM114A1
ADIPOR1	BROX	COL18A1	SLC37A4
MYH9	ZNF341	CDHR5	C6
CLPB	SLC39A8	CAMK2N1	IL6R
TPGS2	TAF1A	CRYL1	SHMT2
SREBF2	RCOR3	GPT	HSD3B7
CREBZF	HEATR6	DPYS	CTSF
RBM15	ATF6B	CEBPA	MTTP
CNN3-DT	COX6B1	MRPL41	UPB1
ZFAS1	SUV39H2	SCARB1	KDELR2
ABHD17B	CTTN	HPR	MRPS15
MT1G	CANX	NR1I3	SDC4
TASOR2	SUCNR1	ALDH6A1	DHCR7
NOP16	E4F1	ECI1	LMAN2
SOCS6	INKA2	HEBP2	PPIC
IGSF9	CTHRC1	CYP27A1	GLRX5
ITGAE	CLASRP	DHRS3	ENTPD5
AIG1	PPP1R15A	MACROD1	ACMSD
MYO1F	FAM126B	S100A13	CNPY2
SRSF8	LIG3	CCL15	GPR88
TRMT61B	RNF8	SMPDL3A	NFE2L1
ENHO	RP2	ECI2	NR2F6
GHITM	CDKN2B	EIF6	AK4
WARS2	FBXO21	PCSK6	SULT1A1
TRMT112	PDE8A	ZKSCAN1	CALD1
SETBP1	HMGN5	HABP2	PAICS
XDH	NES	GADD45G	AGTR1
EML4	HDAC4	RGN	ALDH3A2
ING3	CRK	ADIRF	NDUFAB1
NIT1	GTPBP3	MGAT4B	PSMC3
UBA5	LUC7L3	DECR1	SLC51A
SRPRB	TBC1D22B	CAV2	ENDOG
DNAJC7	ZNF76	RPN2	CADM1
SLC25A38	TK2	PTP4A1	TSPAN6
ALB	CDC14B	CDO1	OSGIN1
FAM219A	UQCC2	ASPDH	HMGCS1
NOC3L	UBL3	G6PC	PGLYRP2
CDV3	PRMT9	C8A	NADK2
DYRK4	VRK1	MST1	BPHL
TRPM8	ZKSCAN4	SEC11C	CYP2C8
SPEN	SLC28A1	ETNK2	ITIH4
RFC2	EIF3D	HNF4A	SLC13A5
EEF1D	MAN1A1	CPQ	SNRPC
GPRASP2	NF2	PIPOX	PSMB2
FMNL2	SLC10A1	ATP5C1	TNFRSF12A
PSMA4	ZMYND12	SCAMP3	ACOX1
UPB1	LAMTOR2	AKR1C2	HPGD
SUGP2	ANO1	PROX1	PSMB3
VTA1	MIS18A	CLDN1	NDUFV2
MCM3	ZNF589	GCHFR	TMEM106C
ERMP1	MPZL1	ACADSB	SLC25A13
FN1	KLHDC3	MRPL51	RPA3
PMM2	CCL2	PDCD5	SIL1
SULT2A1	ZNF16	EGFR	PAWR
GRAMD2B	DBF4	PSMB4	LACTB2
CALM2	MAFF	CENPV	MALSU1
DGAT1	PDE6G	PLOD3	FAM50A
CHMP3	IGSF3	ALDH1L1	CREB3L3
CHMP6	MAP7	AR	SLC38A4
CBLB	PSMA7	CYP4A11	TCEA2
DNAJC19	HES6	COBL	MYDGF
ALG13	RNPEPL1	LRP1	NIT2
SEPTIN8	WDR4	POLDIP2	MSMO1
LSM4	CCDC28B	MTHFS	SLC2A4RG
SLC27A3	RGL1	SMLR1	COPS6
GLRX	AKR7A3	PDZK1	C20orf27
DNAJC24	ACOX1	GLYCTK	ECHDC3
C7	GOSR2	PRODH2	ESPN
U2SURP	PLXNC1	ADAM15	MRPL2
TGFB1	RFC3	DHRS4	GCSH
RNLS	SUV39H1	UGT2B10	IL1RAP
HPCAL1	HGH1	JTB	ESRRA
PTH2	RPL35A	MDH1	ABCC3
PEX7	KIAA0040	SERPINA10	GLTPD2
MSANTD4	CTSO	DST	SLC17A4
SAPCD1	RWDD2B	SLC25A3	NDUFA12
SPRED2	CERS5	NAPRT	FASN
MIDEAS	NOP10	SLC9A3R1	DSP
GPATCH1	PLAAT3	HMGB3	TUBB2A
SMIM27	COX19	PEMT	ABCB4
MPZL1	EBF1	PCYT2	QSOX1
COX14	TTF2	ANPEP	GPLD1
AQP9	RPIA	HAO1	NEDD4L
PKLR	LYSMD4	GPRC5C	CMTM8
TOPBP1	RNF122	ACOT13	ALDH7A1
GLMN	POLR3F	DGAT2	PLOD1
SETD1B	ODF3L1	ERBB3	SDSL
IDS	SORD	OAF	TOR1AIP2
CRK	MED25	CAV1	ETFA
NUB1	NAB1	ANGPTL4	SLC27A3
MTIF3	C12orf73	PRKAB2	NR0B2
RPA3	NRM	HAX1	GBA
TSPYL4	PLPP6	RBP5	HM13
S100A13	KIAA1671	ADGRV1	PTPRF
POLR2B	VPS37C	FOXA3	FBXO17
NT5C3B	PSMC3	RP11-1151B14.3	PARD3
ITGAL	KIF3A	FAM114A1	METTL7B
TSPAN17	RPL23A	SLC37A4	UGP2
PSMA2	TUBB	C6	ACSL4
CYB5B	HSPA14	IL6R	KLB
MTUS1	INTS1	SHMT2	PROS1
KPNA1	PORCN	HSD3B7	PDK4
TIMM50	MIA2	CTSF	HTRA1
TMEM175	FAM20B	MTTP	POLD2
ST3GAL1	A1CF	UPB1	NDUFA6
ADIPOR2	ACOT12	KDELR2	HIBADH
ATP5PF	GMPS	MRPS15	XBP1
SUCLA2	FILIP1L	SDC4	TMEM120A
APP	CYP8B1	DHCR7	YBEY
NOM1	FIGNL1	LMAN2	NFIC
FLNA	CD14	PPIC	QDPR
PLAAT2	DCAF11	GLRX5	AAMDC
EIF1AD	CYP2U1	ENTPD5	ST6GAL1
LYSMD2	SLC26A11	ACMSD	TRIB3
PLAAT3	GATA6	TMEM56	MRPL22
PPCS	PPP2R3B	CNPY2	PHB
MBOAT1	MRTFA	GPR88	PCCB
IBTK	FANCA	NFE2L1	CPD
DNAJC15	PPFIBP2	NR2F6	HSD17B4
LSM3	UBN1	AK4	C11orf54
YBX1	HSD17B2	SULT1A1	MCFD2
FNBP1L	POC1A	CALD1	SLC39A14
LRRK2	FNDC3A	PAICS	DECR2
[truncated: 6,976 more rows]
