# Supplementary material for: Unraveling the underlying pathogenic factors driving nonalcoholic steatohepatitis and hepatocellular carcinoma: an in-depth analysis of prognostically relevant gene signatures in hepatocellular carcinoma
Source: J Transl Med. 2024 Jan 18;22:72. doi: 10.1186/s12967-024-04885-6 (PMC10795264; doi:10.1186/s12967-024-04885-6)
Supplement: Supplementary file 1 — Additional file 1: Table S1. Primers used in this study. Table S2. Expression programs detected by cNMF in each of the 32 samples, Related to Fig. 3. Table S3. Meta-programs, each derived from multiple related cNMF programs, ordered from most to least significant, Related to Fig. 4. Table S4. Gene intersection between multiple groups, Related to Fig. 7. Table S5. Results of univariate Cox regression screening, Related to Fig. 7. Table S6. Results of Lasso-COX regression screening, Related to Fig. 7. Table S7. Results of multivariate Cox regression screening, Related to Fig. 7. [file 12967_2024_4885_MOESM1_ESM.zip › Table S5_ESM.xlsx]

## Sheet: Sheet1
Table. S5 Results of univariate Cox regression screening, Related to Figure 7
ID	HR	HR.95L	HR.95H	pvalue
EXOSC6	1.40853	0.953153	2.08146	0.0855852
TM4SF4	0.95176	0.855696	1.05861	0.362402
NIN	1.25863	0.940751	1.68391	0.121446
GBP1	0.971092	0.82231	1.14679	0.72956
MCL1	1.21231	0.938757	1.56557	0.140054
ATM	1.23201	0.808035	1.87846	0.332281
SAA1	0.972018	0.923543	1.02304	0.276886
ALG13	1.15916	0.786318	1.70879	0.455725
HNRNPM	2.16913	1.52765	3.07997	1.49919e-05
MALT1	1.23922	0.880922	1.74324	0.218022
VTN	0.887826	0.809387	0.973866	0.0116993
TLK1	1.28788	0.929047	1.78531	0.12894
KDM5A	1.34876	0.903633	2.01316	0.14317
ZC3HAV1	2.47221	1.6425	3.72104	1.43443e-05
KRT18	1.09079	0.910633	1.30659	0.345402
MAF	1.20413	0.90122	1.60885	0.208947
MYL12A	1.03436	0.773726	1.38278	0.819604
MTHFD2	1.38624	0.920491	2.08763	0.117965
NFATC2	1.16803	0.903319	1.51033	0.236204
STAG2	1.21672	0.926861	1.59721	0.157688
TTR	0.921143	0.857769	0.989198	0.0239079
ANP32E	1.61429	1.26241	2.06426	0.000134807
DNAJC21	2.03412	1.38208	2.99379	0.000316981
ODF2L	1.56729	1.03579	2.37151	0.0334717
AGT	1.00237	0.838097	1.19884	0.979331
SUPT16H	1.60935	1.17483	2.20459	0.00304264
NR3C1	1.01503	0.753484	1.36737	0.921824
IFI27	0.978101	0.902473	1.06007	0.589702
KAT6A	0.985314	0.646233	1.50231	0.945191
USP16	1.12534	0.810889	1.56172	0.480044
APOH	0.940409	0.875876	1.0097	0.0902794
EPB41	1.28475	0.964942	1.71056	0.0862321
SLTM	1.09524	0.741757	1.61716	0.647294
BIRC3	1.02687	0.905256	1.16483	0.680118
CDKN1B	1.17207	0.874198	1.57145	0.28856
ATP1B3	1.44188	1.22658	1.69497	9.20098e-06
HSP90AA1	1.57641	1.22601	2.02696	0.000387196
GIMAP4	0.964228	0.772519	1.20351	0.74739
SYAP1	1.12685	0.808494	1.57055	0.480811
CSNK1G2	1.533	1.10936	2.11843	0.00962994
STX11	1.21646	0.874486	1.69216	0.244608
CLIC1	1.34104	1.13666	1.58216	0.00050458
TF	0.953397	0.864036	1.052	0.341897
MYH9	1.11209	0.879394	1.40635	0.375098
UBE2M	1.47591	1.14074	1.90956	0.00305826
MPHOSPH10	1.29902	0.887505	1.90135	0.178313
ALDH1A1	0.933928	0.832404	1.04783	0.244352
TMEM176B	0.946375	0.829619	1.07956	0.411978
ATOX1	0.964241	0.784748	1.18479	0.728971
INPP5D	0.914119	0.682532	1.22428	0.546901
SEMA4D	1.12186	0.777885	1.61795	0.538223
EPHX1	0.924234	0.822003	1.03918	0.187705
MYADM	1.15429	0.939988	1.41745	0.170894
S100A16	1.29451	1.1097	1.5101	0.00102191
IFITM1	0.918697	0.806472	1.04654	0.202079
PLAC8	1.23327	0.947034	1.60602	0.119689
DDX27	1.93129	1.37829	2.70617	0.000131276
BHLHE40	1.0508	0.892571	1.23709	0.551763
SPTY2D1	1.53014	1.05215	2.22528	0.0260131
RAB21	1.19854	0.754189	1.9047	0.443499
TUBA4A	1.33273	1.12866	1.57371	0.000706175
EPSTI1	1.04004	0.856681	1.26264	0.69158
ID2	0.930807	0.774102	1.11924	0.445861
TFPI	1.0389	0.900752	1.19823	0.600145
MARCKS	1.38291	1.16013	1.64848	0.000297799
ALB	0.920003	0.852919	0.992362	0.0308931
CHST12	1.81166	1.12903	2.90703	0.0137798
SERPINF1	0.905091	0.807665	1.01427	0.0861369
JMJD6	1.70187	1.28955	2.24602	0.000172357
NFE2L2	1.23396	0.953055	1.59765	0.110684
CNTRL	1.24769	0.892158	1.74489	0.195963
PTGR1	1.10386	0.979486	1.24402	0.105206
DOK2	1.06896	0.874013	1.30738	0.516261
NIPBL	1.4759	1.05209	2.07043	0.0241957
WBP11	1.39185	1.00675	1.92426	0.0454252
KRR1	1.47922	0.931727	2.34841	0.0968921
C2	0.877758	0.759744	1.0141	0.0767487
N4BP2L2	0.82495	0.534943	1.27218	0.383907
PREX1	1.0061	0.801035	1.26367	0.958277
ACTR2	1.43667	1.10461	1.86855	0.0068951
SCAF11	1.43732	1.04168	1.98323	0.0272069
OTULIN	1.79273	1.22455	2.62454	0.00268559
HSPA1B	1.12966	0.991653	1.28688	0.0666721
UQCRQ	0.896379	0.725882	1.10692	0.309509
RPS3	1.19062	0.97581	1.45271	0.0856619
CCL3	1.04646	0.691989	1.58252	0.829594
PPP1R10	0.819386	0.606885	1.1063	0.193438
MAP2K2	1.42615	1.10737	1.8367	0.00595886
GSTA1	0.954586	0.893178	1.02021	0.170678
HNRNPA0	1.39907	1.03038	1.89968	0.0314167
EFNA1	1.18065	0.983776	1.41691	0.0743875
RGCC	0.738364	0.594328	0.917308	0.00615283
GPX1	1.13019	0.912742	1.39944	0.261637
PARP14	0.989265	0.749584	1.30558	0.939224
USP7	1.12958	0.751133	1.69869	0.558354
RSRP1	1.19527	0.919159	1.55433	0.183198
TMEM176A	1.00633	0.873514	1.15934	0.930363
DDX46	1.60214	1.12019	2.29144	0.00983394
TCF25	1.01303	0.6855	1.49704	0.948218
GC	0.897164	0.818615	0.983251	0.0202713
PSTPIP1	0.850801	0.619037	1.16934	0.319337
CEP350	1.19088	0.864393	1.6407	0.285259
MDFIC	1.10978	0.919619	1.33925	0.277415
CDK11A	2.8995	0.777399	10.8144	0.112956
SYTL1	0.886802	0.614333	1.28012	0.521246
CCDC12	1.18928	0.896765	1.57722	0.228785
CES1	1.0018	0.914705	1.09719	0.969036
DNAJB14	1.35789	0.862962	2.13667	0.185924
PNPLA8	1.14836	0.850235	1.55101	0.367043
VPS4B	1.22896	0.87935	1.71756	0.227376
ATXN7	1.26749	0.766105	2.09701	0.356132
RASGEF1B	0.922425	0.70962	1.19905	0.546221
LYST	0.850783	0.539559	1.34152	0.486751
CCDC59	2.01005	1.34278	3.00892	0.000694077
TRAT1	0.588725	0.330491	1.04873	0.0721071
CCDC186	1.02639	0.663876	1.58685	0.906727
ARPC3	1.40014	1.07373	1.82577	0.0129464
TTC14	1.26917	0.85872	1.87581	0.23176
CD55	1.08921	0.909521	1.30439	0.352917
MT-ND2	0.932125	0.764458	1.13657	0.487233
ERAP2	1.12782	0.980837	1.29683	0.09134
PABPC1	1.35686	1.1195	1.64454	0.00186724
RAB11FIP1	1.03698	0.845827	1.27133	0.726874
IK	2.10264	1.44814	3.05295	9.38113e-05
GATM	0.936612	0.841203	1.04284	0.232219
SERPINA1	1.01509	0.888431	1.15981	0.825637
SMC5	1.25838	0.943749	1.67789	0.117449
HMGB1	1.32349	0.944039	1.85545	0.103974
PRKCB	1.04172	0.672888	1.61271	0.854572
IRF2	1.16265	0.863244	1.56591	0.321205
DENND2D	1.03944	0.818141	1.32059	0.7515
GMFG	0.960746	0.789922	1.16851	0.688488
COX6B1	1.02191	0.836647	1.2482	0.831819
PNISR	1.20848	0.921766	1.58439	0.170556
PSIP1	1.33021	1.06855	1.65595	0.0106719
CYFIP2	0.90967	0.773561	1.06973	0.252268
BTN3A1	0.918447	0.739905	1.14007	0.440504
RPL7A	1.22849	0.980507	1.53918	0.0736408
HNRNPK	1.90939	1.27569	2.85788	0.00167067
CSK	1.17544	0.81533	1.6946	0.386453
CHST11	1.27402	1.05915	1.53248	0.0101778
A2M	0.974671	0.880483	1.07893	0.620763
YY1	2.09254	1.35734	3.22596	0.0008276
EEF1A1	1.25672	0.98444	1.60431	0.0666407
ASGR1	0.89543	0.797087	1.00591	0.0627806
PSME2	1.13552	0.879445	1.46616	0.3297
RNMT	1.35832	0.975561	1.89125	0.0697625
COQ10B	1.05029	0.738328	1.49405	0.784969
EIF5A	1.24432	0.977927	1.58329	0.0753425
RPS3A	1.0771	0.882193	1.31506	0.465857
ZNF830	1.25025	0.904621	1.72794	0.176116
PTPRA	1.3161	0.947019	1.82902	0.101886
ACTG1	1.46422	1.15232	1.86055	0.00180867
PRAP1	0.880297	0.741043	1.04572	0.146741
WAPL	1.34641	0.967152	1.8744	0.0780521
NCK2	1.17959	1.0235	1.35948	0.0225686
LITAF	1.16641	0.930975	1.46138	0.180838
MORC3	0.939457	0.690066	1.27898	0.691543
TMC8	0.842956	0.645274	1.1012	0.21022
ZNF430	1.40433	0.839359	2.34957	0.19598
CLIP1	1.05545	0.797223	1.39733	0.706185
ALDH2	0.685939	0.572206	0.822278	4.59208e-05
ORAI1	1.17187	0.912779	1.5045	0.213466
USP34	1.13511	0.848855	1.51791	0.392688
ARHGEF1	1.15978	0.857384	1.56883	0.336205
ACTN4	1.2174	0.950705	1.5589	0.118934
EIF4G2	1.40872	1.07982	1.83781	0.0115363
ZNF800	1.17511	0.778292	1.77424	0.442728
TRAF3IP3	0.611545	0.328843	1.13728	0.120287
ZNF131	2.46791	1.65167	3.68754	1.03872e-05
CLU	0.907365	0.78134	1.05372	0.202611
CDK13	1.4415	0.913235	2.27534	0.116361
AKIRIN1	1.72845	1.31161	2.27777	0.000101717
IL7R	0.771864	0.626731	0.950605	0.0148247
DHX9	1.53967	1.16996	2.02619	0.00206728
VIM	1.06085	0.889268	1.26555	0.511667
U2SURP	1.49807	1.11883	2.00586	0.00664945
CYTH1	1.23699	0.873254	1.75223	0.231262
NOP58	1.68801	1.25938	2.26251	0.000459957
SF1	1.98407	1.27753	3.08134	0.00228494
PFKFB3	1.18868	1.05255	1.34243	0.00535
WNK1	1.4089	1.08731	1.8256	0.00950974
XRN2	1.7329	1.2776	2.35044	0.000407379
MGST2	0.755082	0.579701	0.983522	0.0372354
APP	1.03076	0.889944	1.19386	0.686044
MTRNR2L12	0.728784	0.550111	0.96549	0.0274754
TPM1	0.974472	0.792816	1.19775	0.805938
RPL36AL	1.07015	0.805341	1.42202	0.640207
PHF11	0.865077	0.586458	1.27606	0.464907
RPL38	1.11282	0.924536	1.33944	0.258351
SNX6	1.52604	1.14469	2.03445	0.00396354
CNOT2	2.01265	1.26149	3.2111	0.0033402
TAF15	1.39939	0.991611	1.97486	0.0558725
BLVRB	0.915626	0.74107	1.1313	0.414037
CASP8	1.59144	1.14368	2.21449	0.00584411
RBP4	0.864278	0.794639	0.940019	0.000666231
NAP1L4	2.24384	1.57418	3.19839	7.86322e-06
ANKRD13D	1.42767	1.10671	1.84172	0.00613765
CYP20A1	1.37268	0.802597	2.34769	0.247331
PRDM1	1.0002	0.690853	1.44807	0.999145
NABP1	1.93154	1.30687	2.85477	0.000957704
LIMD2	0.996664	0.834812	1.1899	0.970521
C1S	0.799578	0.692559	0.923134	0.00228148
HNRNPF	1.56846	1.13483	2.16777	0.00640976
PIM1	0.997768	0.828402	1.20176	0.981213
GRINA	1.17889	0.937326	1.48271	0.159509
PRKDC	1.53249	1.21739	1.92914	0.000278051
OPTN	1.54072	1.15838	2.04925	0.00297556
EIF3A	1.15543	0.929495	1.4363	0.193127
DNAJA2	1.14949	0.817721	1.61586	0.422667
APOA2	0.951147	0.890385	1.01606	0.137003
SETX	1.16245	0.816621	1.65474	0.403418
CCNK	1.8402	0.963711	3.51386	0.0646079
DEK	1.27958	1.03695	1.57897	0.0215483
FBXW7	0.817216	0.479987	1.39137	0.457209
PHF1	1.17624	0.89859	1.53968	0.237364
HELZ	1.13709	0.837326	1.54418	0.410592
TAPBP	0.965809	0.73951	1.26136	0.798418
BUB3	1.95399	1.36059	2.80618	0.000286356
CYBA	1.05908	0.951941	1.17827	0.2915
NCOA1	1.36916	0.971505	1.92958	0.0726815
IER5	1.37863	1.07551	1.76719	0.0112587
NDUFB1	0.927414	0.726707	1.18355	0.544775
PARVG	1.05125	0.728101	1.51782	0.789701
AKR1C3	1.28068	1.08315	1.51425	0.00379851
PHF20	1.98755	1.3246	2.9823	0.000907637
RPL6	1.2733	0.979246	1.65564	0.0713217
SAMHD1	1.06245	0.815965	1.3834	0.65284
YTHDC1	1.44404	0.998387	2.08862	0.0510108
KIAA2026	1.13086	0.785367	1.62835	0.508526
GBP2	1.07312	0.901924	1.27682	0.426105
RPS28	1.00221	0.821205	1.2231	0.982688
RPS26	0.950673	0.761104	1.18746	0.655745
RSRC2	1.33502	0.926493	1.92368	0.121064
HNRNPH3	1.57813	1.14429	2.17645	0.00540634
EPS15	1.4642	1.01334	2.11565	0.0423031
ABRACL	1.1817	1.00122	1.39471	0.0483318
CWC25	1.3772	0.897019	2.11441	0.143431
ILF3	1.56977	1.17606	2.09528	0.00220831
SSB	1.87618	1.39341	2.52621	3.38706e-05
RPS24	1.16728	0.965502	1.41123	0.110177
PJA2	0.982728	0.771823	1.25126	0.887587
ZNF394	1.03153	0.599471	1.775	0.910732
RPSA	1.19467	0.997138	1.43133	0.0537452
CASP1	1.16687	0.916763	1.48522	0.209888
ZNF644	1.33341	0.962411	1.84743	0.0836919
RNPEPL1	1.64505	1.18997	2.27416	0.00259016
TCF7	1.02401	0.840734	1.24724	0.813577
HNRNPDL	1.23628	0.91256	1.67484	0.170913
MAP4	1.66811	1.23349	2.25587	0.000891963
RPL31	1.15518	0.921436	1.44823	0.21107
PRPF8	1.12567	0.833382	1.52046	0.440274
RRP1B	1.22085	0.876117	1.70122	0.23851
HECTD1	1.03506	0.793137	1.35076	0.799753
PHF20L1	1.73829	1.04798	2.8833	0.0322342
XRCC6	1.76317	1.28385	2.42145	0.000458953
RPL36	1.08778	0.90659	1.30518	0.365422
SENP7	1.23877	0.875398	1.75296	0.226771
COPB1	1.67299	1.23525	2.26586	0.000883988
TMC6	1.11749	0.936612	1.3333	0.217552
DUSP4	1.10501	0.864283	1.41278	0.425739
ABCF1	1.34162	1.00524	1.79055	0.045995
GYPC	1.06921	0.87977	1.29945	0.501205
CTSL	1.41481	1.07558	1.86104	0.013106
NSD1	1.53829	1.09889	2.15339	0.0120925
NCKAP1L	1.07773	0.823698	1.41011	0.585197
UBE2B	1.39174	0.956001	2.02608	0.0845043
MECP2	1.33145	0.89784	1.97446	0.154466
HDAC1	1.95465	1.48089	2.57998	2.21806e-06
ESCO1	1.34245	0.953075	1.89091	0.0919927
COX6C	0.979425	0.818146	1.1725	0.820841
ARFGEF1	1.33982	0.979704	1.83232	0.0670137
TNRC6B	1.06308	0.677854	1.66722	0.789921
CDK11B	1.47161	1.0419	2.07853	0.0283099
SAFB2	1.56445	1.0405	2.35223	0.0314953
NFKBIA	0.9896	0.787665	1.2433	0.928458
RNPS1	1.66319	1.214	2.27858	0.00153883
FERMT3	1.11903	0.924082	1.35511	0.249508
IL10RA	0.949638	0.736819	1.22393	0.689785
STIM2	1.69964	1.11466	2.59162	0.0137298
LUZP1	1.7086	1.17107	2.49286	0.00544789
SPTAN1	1.42687	1.04653	1.94545	0.0246068
CFLAR	1.05338	0.692205	1.60302	0.808185
DDHD1	1.54413	1.06228	2.24454	0.0228136
MAGOH	1.6153	1.15407	2.26085	0.00518529
PSME1	1.06144	0.775129	1.45351	0.710058
HNRNPUL1	1.41212	1.05746	1.88572	0.0193567
ARF6	1.39265	0.998585	1.94222	0.0509833
GPX4	1.28518	0.988754	1.67048	0.0607344
BBX	1.3723	1.02249	1.84177	0.035021
C3	0.878332	0.792322	0.973679	0.0136158
MTPN	1.47922	1.11517	1.9621	0.00660267
RBM6	1.23858	0.884274	1.73484	0.21329
SIRT7	1.53031	1.1614	2.01642	0.00250218
DNAJC8	1.96637	1.4216	2.71988	4.4005e-05
JMJD1C	1.02622	0.786904	1.33832	0.848489
RPS4Y1	0.960915	0.905095	1.02018	0.191649
PRPF40A	1.64055	1.17996	2.28092	0.00323864
WAC	2.00033	1.42676	2.80448	5.78488e-05
TIMP1	1.04393	0.954064	1.14226	0.349241
ARPC5L	1.47388	1.10312	1.96925	0.00869475
ARID5A	1.07628	0.861679	1.34434	0.517044
PPM1G	2.41089	1.76009	3.30232	4.20872e-08
TSEN54	1.524	1.20166	1.93281	0.000510714
LBR	1.31834	1.05929	1.64074	0.013288
NUB1	1.50552	1.0152	2.23267	0.0418514
EVI2A	1.00127	0.674942	1.48537	0.994976
SPCS3	1.08106	0.773723	1.51049	0.647863
SOCS3	0.99883	0.884691	1.1277	0.984916
EVI2B	0.995342	0.806359	1.22862	0.965335
BATF	1.17426	1.03477	1.33257	0.0127887
EMD	1.21245	0.90943	1.61644	0.189204
PHF3	1.05788	0.803257	1.39322	0.688768
CCNDBP1	0.868291	0.584313	1.29028	0.484653
MYO9B	1.31322	0.940606	1.83345	0.109522
PSAP	1.50381	1.12091	2.0175	0.00650359
RSF1	1.42262	0.894395	2.2628	0.136584
MOB1A	1.49596	1.13774	1.96695	0.0039264
FKBP11	1.17265	0.949206	1.44869	0.139773
NPC2	1.36006	1.0974	1.6856	0.0049717
PPP1R15B	1.09221	0.846478	1.40928	0.497599
PUM3	1.55359	1.2005	2.01052	0.000810669
ZFP36	1.02332	0.87113	1.20209	0.779032
CD59	1.03151	0.815382	1.30493	0.795916
TTC19	0.799117	0.58545	1.09076	0.157754
HUWE1	1.38767	1.02086	1.88628	0.0364587
NKTR	1.09255	0.815995	1.46283	0.552247
CCL4L2	1.04158	0.862281	1.25816	0.672547
SP140L	1.41772	1.02169	1.96725	0.0367639
RAD21	1.40728	1.10993	1.78429	0.00478556
PON2	1.1617	0.947953	1.42365	0.148525
IFITM2	1.07038	0.902551	1.26941	0.434435
HECA	1.02646	0.735196	1.43312	0.8781
TSPYL1	1.03867	0.737832	1.46216	0.827867
ITSN2	1.38555	0.978331	1.96226	0.0662717
SERPINB9	1.15845	0.939683	1.42814	0.1684
RBM5	1.35929	0.920943	2.00629	0.122261
MIA3	0.785304	0.619425	0.995603	0.0458946
ACIN1	1.59545	1.13886	2.23509	0.00660898
PBXIP1	1.15581	0.891881	1.49786	0.273587
IFNGR1	1.01607	0.849809	1.21485	0.861213
GLIPR2	1.07953	0.897158	1.29898	0.417627
SMC3	1.26977	1.01425	1.58967	0.0372182
ARL4A	1.17732	0.974136	1.42289	0.0912463
SUZ12	1.37061	1.05671	1.77775	0.0175206
PAPOLA	1.90625	1.31803	2.75699	0.000611033
STXBP3	1.51739	1.13841	2.02253	0.00445343
BCL2A1	1.02853	0.859597	1.23067	0.758608
CCDC91	1.53055	1.00048	2.34146	0.0497432
IGFBP4	0.74952	0.618175	0.908773	0.00335566
RPL28	1.13944	0.947451	1.37032	0.165574
PCBD1	1.04469	0.807418	1.35169	0.739426
TOP2B	1.64584	1.2265	2.20854	0.000898044
TAF1D	1.42733	1.09676	1.85754	0.00811945
ARFGAP3	1.40447	1.06726	1.84823	0.0153249
RBM23	0.93202	0.630784	1.37711	0.723752
CAPZA1	1.70662	1.27815	2.27872	0.000290355
UBE2D2	2.15413	1.46834	3.16022	8.69462e-05
RHOB	0.870311	0.740555	1.0228	0.0917484
GPSM3	1.01014	0.833875	1.22367	0.917846
EIF1AY	0.928717	0.813971	1.05964	0.271753
GAMT	0.856041	0.738175	0.992727	0.0397308
CFL1	1.83663	1.39446	2.41899	1.51708e-05
ZC3H13	0.787654	0.614163	1.01015	0.0600568
ZC3H15	1.94188	1.35641	2.78004	0.000288801
FLNA	1.12399	0.984954	1.28265	0.0827525
AKAP9	0.985387	0.785589	1.236	0.898685
SBNO1	1.64213	1.11423	2.42013	0.0121899
MSRB2	1.07259	0.840837	1.36821	0.572621
TBCC	1.22032	0.934746	1.59313	0.143234
ITGB7	0.528853	0.299785	0.932956	0.0278369
PPHLN1	2.68273	1.68699	4.2662	3.05351e-05
SF3B2	1.96846	1.31814	2.93962	0.000933181
PHAX	1.69481	1.15047	2.49668	0.00760436
RBM33	1.37178	0.917878	2.05014	0.123082
UQCR11	1.12367	0.895888	1.40937	0.313068
TACC1	0.989843	0.819532	1.19555	0.915607
METTL9	1.46179	1.1221	1.90433	0.00489685
GLTP	1.84637	1.31459	2.59325	0.000402922
RILPL2	1.03669	0.706653	1.52088	0.853785
RSL1D1	1.78881	1.26044	2.53868	0.00113085
PPM1K	0.943402	0.676409	1.31578	0.73142
ABCE1	1.69638	1.19976	2.39855	0.00278497
NCBP3	1.12469	0.703868	1.7971	0.623139
TPM4	1.20209	1.00667	1.43546	0.0420161
PRKACB	1.46784	1.09865	1.96111	0.00942037
KPNA2	1.79724	1.47763	2.18597	4.40831e-09
GATAD2A	1.16754	0.836729	1.62913	0.362154
CDC40	1.34787	0.942806	1.92696	0.101629
PSMB10	0.961809	0.769768	1.20176	0.731851
RPL13	1.05683	0.872076	1.28073	0.572882
PPP1R18	1.22638	1.02356	1.4694	0.0269396
EMP3	1.11595	0.964049	1.29179	0.141688
TMEM205	0.853483	0.676908	1.07612	0.180363
SENP6	1.37609	0.971126	1.94992	0.0726208
PSMA5	1.64153	1.2102	2.22659	0.00143942
DNMT1	1.47327	1.17374	1.84925	0.000833855
MYL12B	1.21379	0.904345	1.62912	0.196931
RHOF	2.66441	0.71324	9.95326	0.145007
TGS1	1.44771	1.04942	1.99716	0.0242067
GRK6	1.86444	1.3558	2.56388	0.00012672
TLE4	0.86001	0.579546	1.2762	0.453923
MAZ	1.14738	0.869268	1.51448	0.331682
IFRD1	1.10119	0.795889	1.5236	0.560664
MAPK1	1.37845	1.05386	1.80303	0.0191361
CTR9	1.09255	0.83126	1.43598	0.525607
CSDE1	1.56144	1.1407	2.13737	0.00540704
DEF6	1.01701	0.824601	1.25431	0.874769
UBE3A	0.810364	0.50937	1.28922	0.374753
BIRC6	1.18512	0.864874	1.62396	0.290627
TINF2	1.30431	0.891467	1.90833	0.171228
RAB8A	0.854916	0.644636	1.13379	0.276493
CDC37	1.27529	0.848023	1.91784	0.242762
GLIPR1	1.15432	0.93971	1.41793	0.171489
S1PR4	0.758981	0.558951	1.0306	0.0772483
PIM3	1.10603	0.861112	1.42062	0.430043
CHD2	1.06563	0.737903	1.53893	0.734591
LDHB	1.05684	0.801689	1.3932	0.694959
ERGIC3	1.91018	1.38473	2.63501	8.04136e-05
RELB	1.16919	0.959848	1.4242	0.120457
ADAR	1.40576	1.06368	1.85787	0.0166714
ADD3	1.21998	1.01659	1.46406	0.0326125
RPL41	1.27857	1.00142	1.63244	0.0486882
CARD16	1.01763	0.805634	1.28542	0.883402
RABGAP1L	1.11825	0.756477	1.65302	0.575173
PDCL3	1.72493	1.29528	2.29709	0.000191357
SETD2	1.26961	0.925824	1.74105	0.138446
PRDX1	1.61631	1.27515	2.04876	7.20807e-05
CTSB	1.27827	1.02294	1.59734	0.0308129
BAX	1.28588	1.03202	1.60218	0.0250331
SAFB	1.90621	1.22961	2.95512	0.00392648
PPIG	1.64424	1.12255	2.40838	0.0106614
CMTM3	1.18247	0.997979	1.40106	0.052795
GAPDH	1.5267	1.22335	1.90528	0.000181403
TCEAL4	1.00692	0.770501	1.31588	0.959721
VAMP2	0.839929	0.626649	1.1258	0.243156
SNRK	0.767831	0.518274	1.13756	0.187733
SMARCC2	1.16682	0.929375	1.46492	0.183842
PPP1CB	2.01721	1.47436	2.75992	1.14818e-05
KMT2C	1.16081	0.836723	1.61043	0.371996
CREBBP	1.10598	0.798094	1.53264	0.545091
ASH1L	1.21836	0.94423	1.57208	0.128836
MED4	1.03641	0.706406	1.52057	0.854915
SMU1	1.68214	1.08813	2.60042	0.0192854
POLR2B	1.27054	1.00134	1.6121	0.0487231
PMAIP1	1.53855	1.17756	2.0102	0.00158851
NOP56	1.65053	1.33087	2.04697	5.05637e-06
CDC42SE1	1.23126	0.97935	1.54796	0.0748634
RAP1A	1.98154	1.36084	2.88534	0.000361109
TOPORS	1.14416	0.82369	1.58932	0.42187
DDX18	1.66127	1.17073	2.35734	0.00447181
DNPH1	1.03164	0.817212	1.30232	0.793329
SERPINB1	1.25678	1.00899	1.56543	0.0413633
CAP1	2.00323	1.46318	2.74261	1.46029e-05
COX7C	1.0232	0.771919	1.35629	0.873251
CSNK1A1	1.36467	1.0119	1.84043	0.0416028
ZC3H12A	1.06047	0.878766	1.27975	0.540361
SRSF10	2.21346	1.47565	3.32016	0.000122599
CDK12	1.27759	0.922798	1.7688	0.139967
JUNB	0.998076	0.846462	1.17685	0.981723
LCP2	1.03613	0.799259	1.34321	0.788685
APRT	1.17442	0.943009	1.46263	0.151032
EP300	1.19424	0.931252	1.53149	0.161896
SERTAD1	0.955461	0.753327	1.21183	0.707152
LPXN	0.814385	0.589167	1.1257	0.213827
CDC5L	1.17013	0.882231	1.55197	0.275554
ADI1	0.75893	0.629444	0.915052	0.00385163
PPIL4	1.31737	0.963337	1.8015	0.0843361
ARIH1	1.00586	0.639243	1.58274	0.979849
KAT6B	1.2572	0.54136	2.91961	0.594418
SS18L2	1.37335	0.962694	1.95918	0.0800807
WTAP	1.576	1.11755	2.22254	0.0094973
ARCN1	1.51477	1.1107	2.06583	0.00871163
CSNK1D	1.86619	1.3332	2.61226	0.00027697
G3BP1	1.5486	1.07275	2.23552	0.0195504
KDM2A	1.08971	0.807383	1.47076	0.574448
APMAP	0.866882	0.702649	1.0695	0.18254
TUBB	1.31911	1.07256	1.62234	0.00870215
ODC1	1.32119	1.11231	1.56931	0.00151341
PKN1	1.19101	0.987632	1.43627	0.0672956
CTSH	1.02446	0.848028	1.2376	0.802122
CYSTM1	1.27858	1.02263	1.5986	0.0310617
ATP1B1	1.00622	0.865105	1.17036	0.935853
RCSD1	1.05541	0.764198	1.4576	0.743363
KMT2B	1.24317	0.986315	1.5669	0.0652896
CKS1B	1.42476	1.15305	1.7605	0.00104141
HSPA9	1.30288	0.940767	1.80439	0.111282
SRRT	2.13271	1.52088	2.99067	1.13059e-05
RNF166	1.14062	0.743741	1.74928	0.546491
SRSF6	1.54908	1.05279	2.27932	0.0263475
CD151	1.27308	1.07034	1.51422	0.00637144
SPEN	1.26478	0.946652	1.68982	0.112041
MPST	1.07324	0.85702	1.34402	0.538032
ISCA1	1.33687	0.936602	1.9082	0.109777
TMPO	1.21765	0.978251	1.51564	0.077885
ASXL2	1.20581	0.869025	1.67312	0.262747
RBM8A	1.42546	1.02472	1.98293	0.0352934
ARIH2	1.66146	1.15777	2.38429	0.00587162
KRAS	1.20018	0.891639	1.61549	0.228785
REST	1.57113	1.0756	2.29495	0.0194426
LGALS1	1.17355	1.02662	1.3415	0.019032
RPL30	0.987102	0.822419	1.18476	0.889129
EIF3G	1.20717	0.885261	1.64613	0.234125
TMEM14A	1.09386	0.906518	1.31993	0.349266
SH3BGRL3	1.27821	1.05617	1.54693	0.0116926
HERPUD2	1.06457	0.731279	1.54977	0.743988
DYNC1H1	1.79453	1.33272	2.41637	0.000117126
ANP32B	1.80525	1.37944	2.36248	1.68041e-05
APOA1	0.921679	0.866927	0.979889	0.00904989
SLC50A1	1.25642	1.03789	1.52097	0.0192097
OSTF1	1.20807	0.845437	1.72624	0.299283
ARHGDIA	1.19222	0.940629	1.51112	0.145988
FRYL	1.09261	0.700041	1.70532	0.69659
GPATCH8	1.26064	0.946842	1.67843	0.112751
DHRS7	1.09588	0.924974	1.29836	0.289878
SEC61G	1.30512	1.06587	1.59808	0.00995696
EIF4A3	1.72031	1.27938	2.31321	0.000329883
RALGDS	1.09327	0.592026	2.01888	0.775697
RPS11	1.14269	0.918013	1.42236	0.232423
TERF1	1.62444	0.992807	2.65794	0.053455
MAD1L1	0.189969	0.0497645	0.725181	0.0150938
SH3BP5	1.01572	0.677816	1.52208	0.939746
ARF1	1.13422	0.835674	1.53943	0.419018
SMIM14	0.734991	0.602403	0.896761	0.00241701
CWF19L2	1.24824	0.850221	1.83257	0.257735
CBR1	0.960617	0.821472	1.12333	0.614778
RSBN1	1.24247	0.806294	1.9146	0.325092
CYB5A	0.86274	0.738235	1.00824	0.0633502
R3HDM2	0.969653	0.63945	1.47037	0.88465
KANSL1	1.79036	1.18782	2.69856	0.00539958
KIF5B	1.39469	1.07779	1.80477	0.0114198
SRSF4	1.51707	1.04367	2.2052	0.0289664
GNPTAB	1.08151	0.782952	1.49391	0.6345
TMEM14C	1.49163	1.12503	1.9777	0.00546004
TIAL1	1.5684	1.01251	2.4295	0.0438387
LSM14A	1.29199	0.940339	1.77514	0.114001
UBE2I	1.46045	1.05979	2.01258	0.0206177
KPNA4	2.26127	1.53575	3.32955	3.57709e-05
ZNF148	1.65139	1.13467	2.40341	0.00879711
GRB2	1.90476	1.37103	2.64627	0.000122504
TMEM87A	1.12575	0.816802	1.55154	0.46928
SYNCRIP	1.72327	1.18833	2.49902	0.00410635
EIF4B	1.26718	0.957864	1.67638	0.0972263
RECQL	1.28823	1.01495	1.63509	0.0373487
NDUFA4	0.883809	0.658521	1.18617	0.410663
PPP1R2	1.3143	0.943563	1.83071	0.106009
SMNDC1	1.9619	1.3228	2.90979	0.000805231
SNW1	1.96806	1.33876	2.89316	0.000573159
ZBTB38	1.11225	0.891657	1.38742	0.34556
FUOM	0.872461	0.7362	1.03394	0.115322
KLF6	0.98843	0.82324	1.18677	0.900741
SMARCC1	1.62839	1.23133	2.1535	0.000628045
NEDD9	1.07548	0.878881	1.31605	0.479899
PSMD13	1.68169	1.23633	2.28748	0.00092809
BRD2	1.08391	0.82088	1.43122	0.569918
DPM3	1.13328	0.952663	1.34814	0.157806
RNF115	1.85982	1.29408	2.67288	0.000798998
TAOK3	1.04365	0.734819	1.48227	0.811372
CALR	1.16874	0.907625	1.50497	0.226795
ZRANB2	1.58704	1.19067	2.11536	0.00163127
WDR43	1.82955	1.31899	2.53775	0.000296454
MT-ND4	0.831814	0.68178	1.01487	0.0695915
COX5B	0.981428	0.764799	1.25942	0.882876
EIF4A1	1.10212	0.452372	2.68509	0.83054
PPP1R15A	1.22384	1.01052	1.48219	0.0387294
ATXN1	1.31814	0.881422	1.97125	0.178542
CHORDC1	2.39994	1.70315	3.3818	5.64528e-07
FKBP5	1.01573	0.868182	1.18835	0.845486
TMOD3	1.19694	0.887113	1.61496	0.239509
ORMDL1	1.67072	1.11721	2.49846	0.0124264
DNAJC7	2.36034	1.52338	3.65714	0.00012099
FTH1	0.972615	0.825554	1.14587	0.739904
OSBPL8	1.28274	0.969172	1.69776	0.0816805
TAF3	2.79215	1.97191	3.95357	7.19603e-09
ATXN7L3B	1.34801	1.04625	1.73681	0.0209094
CD47	1.18105	0.927923	1.50322	0.176338
ANXA6	0.873913	0.724663	1.0539	0.158385
LYAR	1.80231	1.34272	2.41922	8.77929e-05
IWS1	1.33402	0.933593	1.9062	0.113508
SNRPB	1.42423	1.17156	1.7314	0.00038665
LPIN1	1.14962	0.914542	1.44511	0.232248
AATF	1.67016	1.24273	2.24461	0.000671984
DNAJC3	1.17637	0.912743	1.51613	0.209585
FXR1	1.98757	1.38069	2.8612	0.00021956
TRA2A	1.50303	1.06927	2.11274	0.0190011
ZBTB7A	1.36741	0.945607	1.97737	0.0963575
ME2	1.9503	1.36493	2.78672	0.00024399
ZNF207	2.25718	1.54002	3.30832	2.99889e-05
MAFF	1.24511	1.02665	1.51006	0.0259373
PCSK7	1.03536	0.550203	1.94831	0.914218
CMC2	1.04726	0.621171	1.76561	0.862445
VASP	1.37414	1.11564	1.69253	0.00279756
RCAN3	1.47057	1.09593	1.97329	0.0101535
GLUL	0.980302	0.896481	1.07196	0.662674
SLC4A7	1.56648	1.1262	2.1789	0.00767929
TMEM50A	1.72593	1.26303	2.35848	0.000613235
CREBRF	0.952648	0.628459	1.44407	0.819206
AHI1	1.52146	0.924757	2.5032	0.0985277
MAP1LC3B	1.26697	0.97109	1.653	0.0811982
PTPRE	1.36546	1.01233	1.84175	0.0413258
NUFIP2	1.38827	1.01032	1.90761	0.0430421
GPR183	1.05833	0.885841	1.26442	0.532243
ACBD3	1.25129	0.956486	1.63697	0.101963
MGAT4A	1.43555	1.09424	1.88333	0.00905052
CTSD	1.15814	0.951763	1.40927	0.142587
RBMS1	1.32184	1.02323	1.7076	0.0327009
RBM22	2.55469	1.64728	3.96195	2.79745e-05
CNOT4	1.7847	1.06512	2.99044	0.0278421
ARHGAP18	1.31129	1.00551	1.71007	0.0454459
UBA2	1.49252	1.15404	1.93026	0.00227472
SNRNP200	1.44899	1.09856	1.91119	0.00865363
MICU2	1.17927	0.824525	1.68664	0.366443
NDUFA1	0.929095	0.734344	1.17549	0.540026
AKAP17A	1.29451	0.920445	1.82059	0.137933
UBE2D3	1.18453	0.76916	1.82421	0.44209
GNAI3	2.03597	1.44503	2.86858	4.81392e-05
ISG20L2	2.0405	1.49221	2.79026	7.93849e-06
CTSA	1.59569	1.23582	2.06035	0.000338716
IER2	0.908902	0.72093	1.14589	0.419088
CDC73	1.6066	1.14317	2.25789	0.00632203
NOL7	1.50097	1.10379	2.04108	0.00960751
BNIP3	1.12531	0.864214	1.46528	0.380765
SRP54	1.48911	1.01379	2.1873	0.0423808
C11orf58	1.72431	1.17034	2.54048	0.00585993
CHMP4A	1.75522	0.594693	5.18046	0.308293
TSC22D3	0.869402	0.758455	0.996579	0.0445201
MFSD10	1.25826	1.07769	1.46909	0.00365338
PLD3	1.18962	0.890213	1.58974	0.240476
HINT2	0.218669	0.0198297	2.41135	0.214505
RPS27A	1.26888	1.02709	1.5676	0.0272626
IFI35	1.18602	0.975365	1.44216	0.0872744
GNL3	1.58318	1.18807	2.10969	0.00171032
HMGN1	1.25305	0.979472	1.60303	0.0726656
PITPNB	1.14768	0.800345	1.64575	0.453876
TRIP12	1.57017	1.11042	2.22027	0.0106948
FAM89B	1.15153	0.839268	1.57998	0.381986
RAN	1.92163	1.48486	2.48686	6.8742e-07
RBBP6	1.47772	0.999286	2.18521	0.0504196
BTF3	1.33393	0.985233	1.80603	0.0623597
ANXA4	1.02066	0.872117	1.19451	0.798827
CSTB	1.45855	1.16463	1.82664	0.00101165
GON4L	1.51208	1.06811	2.1406	0.0197283
NACA	1.44831	1.08028	1.94174	0.0132803
USP8	0.9258	0.511945	1.67421	0.798678
TMEM170A	1.32758	0.88136	1.9997	0.175186
ERN1	0.845304	0.652172	1.09563	0.204132
SUN2	0.979998	0.820388	1.17066	0.823719
EIF2AK2	1.37123	0.994195	1.89125	0.054295
AHNAK	0.975383	0.78417	1.21322	0.822851
ARHGAP4	1.19035	1.0146	1.39654	0.0325288
SRSF3	1.772	1.24432	2.52346	0.00151478
NXT1	1.43332	1.09772	1.87151	0.0081685
PNRC2	1.60983	1.16382	2.22677	0.00402121
DNAJC1	1.83452	1.35174	2.48973	9.84899e-05
NEMF	1.33582	0.90217	1.9779	0.148217
PDCD10	1.83608	1.33998	2.51585	0.000156196
DR1	1.96234	1.44382	2.66706	1.66178e-05
BRD4	1.39654	0.978044	1.99412	0.0660909
HIPK1	1.24788	0.95271	1.63451	0.1078
ARPC1A	1.27723	1.044	1.56256	0.0173805
PRRC2B	1.15142	0.922637	1.43692	0.212208
ARFGAP2	1.35997	0.899185	2.05689	0.145241
RPS21	1.16368	0.981111	1.38022	0.0816912
LARP7	1.24516	0.819012	1.89304	0.304962
UBN1	1.35766	0.960568	1.9189	0.0832616
ABT1	1.20415	0.883663	1.64086	0.239349
DCTN6	1.44166	1.04964	1.98009	0.0238726
NOLC1	1.38474	1.02759	1.86601	0.0324515
C1GALT1	1.41286	1.0847	1.84029	0.0103802
PDCD2	1.9209	1.34324	2.74698	0.000347848
APOC3	0.915676	0.857458	0.977847	0.00857949
RPL5	1.3726	1.08579	1.73517	0.00809239
APOB	0.901652	0.814571	0.998041	0.0457384
SIPA1	1.24582	0.918803	1.68922	0.157115
RAP2B	1.5161	1.1451	2.00731	0.00365858
NENF	1.14834	0.937262	1.40696	0.18196
ABI3	1.06698	0.833349	1.36612	0.607121
RPL18	1.19714	0.981402	1.46031	0.0759309
SMARCA2	0.810027	0.617308	1.06291	0.128551
RPL7L1	1.46944	1.06761	2.02251	0.0182094
BRI3	1.24143	1.0019	1.53822	0.0480086
PBRM1	1.42675	1.01007	2.0153	0.0437113
PPP4R2	1.10313	0.825357	1.47439	0.507235
PLEKHA3	2.13648	1.11117	4.10788	0.0228467
CCT5	1.84068	1.4406	2.35187	1.06353e-06
USP47	1.06419	0.779572	1.45271	0.695224
SERF2	1.05721	0.865044	1.29207	0.586741
ASXL1	1.41146	1.03159	1.93121	0.0312082
PHIP	1.48665	1.05664	2.09165	0.0228313
WDR33	1.78604	1.10943	2.87532	0.016968
PSMB5	1.82217	1.26178	2.63145	0.00137404
PTBP3	1.4041	1.09036	1.80811	0.0085269
TRIM38	1.12027	0.814599	1.54065	0.484796
NAA50	1.891	1.32867	2.6913	0.000402905
MED10	1.79357	1.3854	2.322	9.23601e-06
SMC1A	1.3189	1.04789	1.65999	0.0183436
MIS18BP1	1.69588	1.23618	2.32652	0.0010592
TNIP2	1.4811	1.06696	2.05599	0.0189118
MAPK1IP1L	1.75637	1.21747	2.53379	0.00259206
MXD4	1.06068	0.813009	1.3838	0.664148
LTB	0.954	0.84192	1.081	0.460201
KLF2	0.728331	0.579679	0.915102	0.00649493
MOB4	1.89836	1.25317	2.87574	0.00248668
LAMTOR2	1.09395	0.870835	1.37424	0.440355
CYC1	1.16293	0.930692	1.45312	0.18417
SPG21	1.06481	0.728681	1.55598	0.745585
RNF216	1.76447	1.24855	2.49359	0.00129132
SAP18	1.09081	0.730864	1.62802	0.67053
TES	1.21824	1.02474	1.44829	0.0252929
PSMA3	1.86996	1.27403	2.74464	0.00138879
ISOC2	0.9189	0.717174	1.17737	0.50362
SRSF9	1.53778	1.14206	2.07062	0.00458158
HNRNPA1	1.33471	1.02587	1.73654	0.0315414
CPNE1	1.32059	1.06079	1.644	0.0128464
PPP2R2A	1.43905	0.99051	2.0907	0.0561424
BLOC1S6	1.44099	0.969814	2.1411	0.0705673
POLR2A	1.31243	1.01601	1.69535	0.0373855
RPS6KA3	1.1974	0.983918	1.4572	0.0721556
CHRAC1	1.82724	1.37085	2.43558	3.93524e-05
CHCHD10	0.906284	0.766521	1.07153	0.24953
YTHDF2	2.70863	1.75414	4.1825	6.95113e-06
BST2	1.01872	0.909938	1.14052	0.747479
TOX4	1.84596	1.20607	2.82534	0.00476131
TMEM258	1.14991	0.892041	1.48231	0.280966
BCL3	1.13939	0.931687	1.3934	0.203777
SUB1	1.69403	1.32089	2.17257	3.29092e-05
RIF1	1.48266	1.0329	2.12825	0.0327206
CLINT1	1.1423	0.895365	1.45733	0.284362
MORF4L1	1.27294	0.89452	1.81145	0.180016
ACAP2	1.47591	1.03399	2.1067	0.0320295
PLK3	1.15739	0.888805	1.50714	0.277933
NRBF2	1.15705	0.832083	1.60892	0.385847
CTSS	1.03052	0.883525	1.20198	0.701782
HP	0.934296	0.872199	1.00081	0.0527688
CHD4	1.28682	0.964477	1.7169	0.0865085
ZFR	1.48359	1.0953	2.00951	0.0108352
COTL1	1.05265	0.889737	1.2454	0.549755
PTPN6	1.10627	0.817426	1.49718	0.512997
TRMT10C	2.19611	1.50217	3.21064	4.90888e-05
SRP19	2.09524	1.05127	4.17592	0.035548
RAB29	1.45053	1.13734	1.84996	0.00272672
ENSA	1.2868	0.986966	1.67772	0.0624582
ACTB	1.39264	1.04055	1.86387	0.0259313
TIMM13	1.23639	0.997974	1.53176	0.0522086
KTN1	1.51187	1.12064	2.03969	0.00682105
UBXN4	1.09177	0.844151	1.41201	0.503502
WDR82	1.32106	0.970472	1.79831	0.0768129
ARID5B	1.30087	0.999597	1.69295	0.0503512
BIN1	1.19046	0.957283	1.48044	0.117008
PPP2R3C	1.86032	1.13757	3.04225	0.0133763
CCT2	2.11225	1.57475	2.8332	6.01347e-07
TNFSF12	1.13346	0.915201	1.40376	0.25099
PAIP2	1.75304	1.15828	2.6532	0.0079329
LYSMD2	0.920084	0.656079	1.29032	0.629297
GSTP1	1.02206	0.905453	1.1537	0.724014
PDCD7	1.42057	0.962343	2.09697	0.0772646
ADD1	1.32394	0.959647	1.82652	0.0874335
STOM	0.860777	0.716155	1.03461	0.110163
PPP6R1	1.45263	1.11523	1.8921	0.00562852
DAZAP1	1.96636	1.34323	2.87855	0.000506114
ZNF652	1.1373	0.774578	1.66989	0.511486
BAZ1B	1.30358	0.965202	1.76059	0.0838123
PITHD1	1.41419	1.00791	1.98425	0.0449049
CD99	1.25955	0.950777	1.6686	0.107794
PGRMC1	0.867267	0.731753	1.02788	0.100426
CFH	0.861941	0.766756	0.968943	0.0128321
PHYKPL	0.845527	0.593934	1.2037	0.35178
RPL3	1.08389	0.839051	1.40018	0.53745
TTC39C	0.837419	0.700748	1.00075	0.0509657
FOXN3	1.02367	0.77109	1.35898	0.871459
CYB5R3	1.59885	1.21622	2.10186	0.000772156
M6PR	1.22634	0.99023	1.51875	0.0614859
RAB22A	1.65719	1.10396	2.48767	0.0148037
MRPL54	0.752172	0.5747	0.984447	0.0380679
PPP3CA	1.35371	0.971262	1.88674	0.0738037
UBE2L3	1.99939	1.44135	2.77348	3.33269e-05
CNBP	1.7448	1.13846	2.67408	0.0106121
KHDRBS1	1.90963	1.35959	2.6822	0.00018984
RBM26	1.51961	1.05264	2.19373	0.0254948
NCOA7	1.05349	0.868541	1.27783	0.596761
MIF	53885.4	107.984	2.68895e+07	0.000588112
PPP4R3B	1.37628	0.987638	1.91784	0.059229
ZNF292	1.43847	1.06351	1.94561	0.0182941
ANP32A	1.51362	1.06813	2.14491	0.0197788
GLG1	1.26657	0.943875	1.69959	0.115258
FIP1L1	2.02796	1.28918	3.19012	0.00222161
LAPTM4A	1.51293	1.08335	2.11287	0.0151094
TMEM9B	1.20125	0.829026	1.74059	0.332528
IMMT	1.76223	1.23681	2.51086	0.00170956
ARID4A	1.01229	0.731862	1.40018	0.941153
UQCC3	1.29886	0.989472	1.70499	0.0596026
PRDX4	1.40667	1.10778	1.78619	0.00511247
HEXB	1.66883	1.23344	2.25791	0.000899693
GNB1	1.6594	1.22374	2.25018	0.00111664
SH3GLB1	1.56888	1.17227	2.09967	0.00245401
NFKBIZ	1.13482	0.917142	1.40415	0.244447
CTCF	1.68095	1.10455	2.55814	0.0153478
FGG	0.91013	0.838988	0.987304	0.0233501
BAD	1.18045	0.878762	1.5857	0.270601
SSBP1	1.85371	1.29088	2.66195	0.000829186
MED6	2.50422	1.59869	3.92265	6.09746e-05
GABPB1	2.6771	1.60346	4.46965	0.000166286
ZNF24	1.23992	0.86024	1.78717	0.24896
MRPS21	1.2913	1.02818	1.62176	0.0278763
RBMX	1.57698	1.14843	2.16545	0.0048723
MBD4	1.22353	0.862389	1.7359	0.258308
SRSF11	1.26374	0.991356	1.61097	0.0587748
STRAP	1.62113	1.14398	2.29729	0.0066027
CCT8	1.8622	1.33827	2.59126	0.000225543
ZMAT2	1.34941	0.968007	1.8811	0.0770417
PIK3IP1	0.867093	0.714429	1.05238	0.148942
ARPC1B	3.04154	1.04206	8.87754	0.0418154
PARP9	0.881275	0.689062	1.12711	0.314034
PDLIM2	0.713622	0.426358	1.19443	0.199182
SSU72	1.51014	1.06077	2.14987	0.0221767
XPC	1.05862	0.843936	1.32793	0.622254
SLU7	1.88337	1.22431	2.89721	0.00396516
SLC3A2	1.28656	1.00838	1.64148	0.0426551
ORM1	0.947127	0.86556	1.03638	0.237102
AGO2	1.55763	1.14245	2.12371	0.00507964
ANAPC5	1.71294	1.14875	2.55424	0.00828488
KIDINS220	1.32356	0.971747	1.80276	0.0753763
MED13	1.15199	0.878283	1.511	0.306654
TXN	1.25366	1.0347	1.51895	0.0209857
RPL39	1.11237	0.916059	1.35074	0.2824
PARP1	1.31449	1.00678	1.71624	0.0444703
KRT10	1.17448	0.931185	1.48134	0.17448
GTPBP4	2.18262	1.64802	2.89063	5.17744e-08
CCT7	2.09089	1.51382	2.88793	7.59202e-06
HMOX2	0.839323	0.63547	1.10857	0.217244
GTF3A	1.28601	0.983999	1.68072	0.0654958
GALNT1	1.14366	0.889381	1.47063	0.295453
ANKRD37	0.987416	0.764709	1.27498	0.922637
CFAP97	1.12362	0.839383	1.50411	0.433444
MTCH2	1.10001	0.724425	1.67031	0.65469
OAZ2	0.760648	0.487929	1.1858	0.227166
UBE2L6	1.12212	0.922809	1.36448	0.248165
BNIP2	1.00523	0.687003	1.47086	0.978572
TAF10	3.50052	0.942088	13.0069	0.0613613
ROMO1	1.06514	0.878387	1.29159	0.521141
PARK7	1.21355	0.915602	1.60845	0.178129
SUGT1	1.21968	0.757341	1.96427	0.414046
SLIRP	1.06147	0.82874	1.35956	0.636626
PPP1CA	1.4081	1.02299	1.93819	0.0357838
SBDS	1.10117	0.760705	1.59401	0.60959
THOC2	1.76371	1.28784	2.41541	0.000405186
FRG1	1.14796	0.819777	1.60752	0.421858
HMGXB4	1.6111	1.16306	2.23172	0.00412374
IVNS1ABP	1.32434	1.07067	1.6381	0.00961405
ARPC5	1.61299	1.18563	2.1944	0.00233351
LY6E	1.03239	0.942699	1.13062	0.491795
ANAPC16	1.05962	0.666815	1.68383	0.806395
TTC3	1.01787	0.749076	1.38313	0.909841
MRPL12	1.0938	0.898166	1.33204	0.372541
EIF1AX	1.37936	1.01968	1.86592	0.0369423
SURF4	1.73368	1.17983	2.54753	0.00507697
FGA	0.898257	0.829755	0.972415	0.00802278
PURA	1.17245	0.788984	1.7423	0.431151
SPPL2A	0.870087	0.635941	1.19044	0.38427
SF3A1	1.4389	1.05337	1.96552	0.022211
CNN2	1.0724	0.889326	1.29315	0.464261
DNAJC2	1.81324	1.21716	2.70125	0.00343052
SAT2	0.860362	0.699794	1.05777	0.153564
HTATSF1	1.3789	1.06652	1.78278	0.0142327
MTRNR2L8	0.960308	0.670138	1.37612	0.825372
PNKD	1.28449	0.99343	1.66083	0.0561741
HSPA4	1.88076	1.33951	2.64071	0.0002642
SPAG9	1.17135	0.878113	1.5625	0.282015
SLC39A1	2.39838	1.17981	4.87556	0.0156584
CCDC66	2.15585	1.13289	4.1025	0.0192809
NRDC	2.22536	1.51893	3.26034	4.04021e-05
DDAH2	1.19157	0.997414	1.42353	0.0534303
GTF3C6	1.51434	1.21436	1.88842	0.000229399
CAPN2	1.15295	0.940999	1.41263	0.169688
MTX1	1.50689	1.0836	2.09552	0.0148015
GUK1	1.19901	0.926329	1.55197	0.167996
COA3	1.22065	0.961834	1.54911	0.101024
MRPL24	1.1364	0.914169	1.41266	0.24945
CLDND1	1.68063	1.14421	2.46852	0.00812649
ATG12	2.0093	1.23521	3.26852	0.00494043
TMEM147	1.35341	1.11687	1.64004	0.00201732
ATP6V0E1	1.44993	1.08738	1.93336	0.0113888
EIF2A	1.80664	1.29278	2.52476	0.000532512
ETFB	0.96125	0.806885	1.14515	0.658134
USP14	1.54011	1.12894	2.10101	0.00642293
EIF3B	1.66883	1.32848	2.09638	1.07926e-05
MARK3	1.93917	1.18111	3.18378	0.0088457
RIC8A	2.03774	1.40273	2.9602	0.000186787
SPATS2L	1.42206	1.09858	1.84078	0.00749637
SC5D	0.949445	0.79491	1.13402	0.567085
COPS2	1.26762	0.835633	1.92293	0.264686
MRPL55	1.00298	0.801338	1.25537	0.979255
SCFD1	1.81405	0.943613	3.48743	0.0741121
STT3B	1.52976	1.11498	2.09883	0.00842781
CAB39	1.38707	0.992158	1.93917	0.0556317
MRPS18B	1.0468	0.805013	1.36122	0.732835
CHPT1	0.894547	0.719305	1.11248	0.316464
UBAC2	1.52959	1.14126	2.05005	0.00445183
MKKS	1.35489	1.04821	1.75129	0.0203637
CD63	1.35583	1.0873	1.69067	0.00686688
SRP72	1.92776	1.34929	2.75423	0.000311295
PSMD8	1.48168	1.04867	2.09349	0.0257861
NMI	1.39934	1.04528	1.87333	0.0239771
CALCOCO2	1.0905	0.772498	1.53941	0.622346
SHOC2	1.04817	0.748102	1.4686	0.78454
GTF2F1	1.34745	0.940471	1.93055	0.104069
PCF11	1.17241	0.799102	1.7201	0.416062
GYG1	1.97145	1.41201	2.75253	6.71766e-05
NDUFB9	1.05194	0.861498	1.28449	0.619231
SNRPD3	1.17292	0.882794	1.55841	0.271279
B4GALT1	1.02678	0.784563	1.34377	0.847358
RPL14	1.20042	0.966127	1.49153	0.0991676
WASF2	1.62747	1.24743	2.12329	0.000331456
CGGBP1	1.32	0.931356	1.87082	0.118689
BCL7C	1.27447	0.9821	1.65389	0.0681342
GPAA1	1.27374	1.05007	1.54506	0.0140565
SKP1	1.52296	1.01888	2.27643	0.0402501
CYCS	1.20217	0.952305	1.51758	0.121413
TMX4	0.990547	0.744553	1.31781	0.948004
CBX6	1.27106	1.05857	1.52622	0.0101772
EGR1	1.00017	0.892473	1.12086	0.997696
RDX	1.22704	0.984805	1.52887	0.0682276
RIOK3	1.51948	1.09457	2.10935	0.0124234
UQCRC1	1.03103	0.745125	1.42663	0.853699
HOOK3	0.975065	0.744686	1.27671	0.854314
UFC1	1.38083	1.0679	1.78545	0.0138555
RPL19	1.21263	0.953574	1.54207	0.115886
ALKBH7	0.878278	0.688246	1.12078	0.296784
UQCC2	1.14848	0.912376	1.44567	0.238406
ST3GAL1	0.923075	0.792586	1.07505	0.303314
IL16	0.820619	0.515486	1.30637	0.404629
PPP2R5E	1.85628	1.23909	2.78088	0.00270424
VAMP5	0.917958	0.744878	1.13125	0.421948
NUCB2	1.24988	1.00441	1.55534	0.0455678
CD2AP	1.42789	1.11063	1.83578	0.00546282
ZNF638	1.41861	0.925239	2.17505	0.108799
SUPT5H	1.53281	1.11707	2.10327	0.00815022
RSL24D1	1.28751	0.868284	1.90916	0.20865
EFCAB14	1.38538	0.99517	1.9286	0.0534489
DYNLT1	1.65543	1.24206	2.20639	0.00058433
CCDC174	1.70243	1.09351	2.65042	0.0184853
CIR1	1.65037	1.13729	2.39493	0.00836089
GGNBP2	1.67446	1.13472	2.47093	0.00941565
CTSZ	1.23246	0.978653	1.55209	0.0756411
PA2G4	1.69564	1.29941	2.2127	0.000100773
TMEM141	1.1786	0.989414	1.40397	0.065658
CCDC85B	1.14948	0.946963	1.39532	0.158877
CD83	1.26998	0.999055	1.61436	0.0509091
MTDH	1.27272	0.973636	1.66368	0.0776516
RPA2	1.57248	1.16382	2.12465	0.00319895
BCL7B	1.20265	0.820084	1.76367	0.344864
POLR2I	1.09768	0.885498	1.36071	0.3951
DNAJC15	0.845803	0.643586	1.11156	0.229634
RNF149	1.32743	0.966541	1.82306	0.0801648
PRDX3	0.926126	0.726009	1.1814	0.536669
PRPF38A	2.11227	1.52464	2.92637	6.93664e-06
COMMD7	1.32575	1.04015	1.68978	0.0227295
SNX3	1.47618	1.07214	2.03248	0.0169936
LUC7L3	1.65084	1.22528	2.22422	0.000981891
CD164	1.36631	1.03522	1.80331	0.0274957
TPP1	1.64791	1.25383	2.16585	0.000340785
NCK1	1.57285	1.07497	2.30134	0.0196879
PEBP1	0.807685	0.658847	0.990145	0.0398537
HNRNPL	1.68904	1.19162	2.39412	0.00323043
PHACTR2	1.1864	0.856222	1.6439	0.304351
VPS36	0.834807	0.617003	1.1295	0.241793
ANXA11	1.31914	1.00965	1.7235	0.0423179
NDUFA8	1.10445	0.845876	1.44206	0.465387
CRBN	0.921899	0.536596	1.58387	0.768373
CAT	0.835754	0.708306	0.986134	0.033556
SPTBN1	0.992632	0.775346	1.27081	0.953217
CD46	1.13341	0.906645	1.4169	0.271544
YBX1	2.3121	1.76499	3.0288	1.17177e-09
C16orf72	0.969255	0.57353	1.63802	0.907143
NDUFB4	1.43888	0.980344	2.1119	0.0630885
ATP6V1G1	1.12471	0.8257	1.53199	0.456075
TIPRL	1.71311	1.23556	2.37524	0.00124386
TOMM20	1.1767	0.900712	1.53725	0.232805
GSDMD	1.12211	0.89083	1.41343	0.327917
YIPF5	1.8603	1.28272	2.69796	0.00106545
NARF	1.38802	1.08555	1.77476	0.00893489
YME1L1	1.84219	1.33161	2.54856	0.000224822
VCP	1.77068	1.16311	2.69563	0.00770794
CIRBP	0.708228	0.533083	0.940916	0.0173066
TGOLN2	1.20847	0.952838	1.53268	0.118393
P4HB	1.07035	0.845207	1.35548	0.572579
MTF2	1.83176	1.35242	2.48098	9.21518e-05
DUS1L	1.23842	0.922433	1.66266	0.154805
DNAJC4	1.04162	0.83665	1.2968	0.715326
PTGES3	1.92138	1.34264	2.74959	0.000355377
ZNF655	1.22379	0.870105	1.72125	0.245866
BTG3	1.41423	1.09635	1.82428	0.00762897
LGALS3	1.19801	1.07126	1.33975	0.00154288
NAA38	0.916271	0.738544	1.13677	0.426723
TRADD	1.13741	0.84292	1.53478	0.399679
TMEM256	0.926942	0.782736	1.09771	0.379219
NFATC2IP	1.35328	0.976712	1.87503	0.0690129
CKLF	0.149852	0.00116846	19.2182	0.443421
AKR1A1	1.19011	0.929574	1.52367	0.167386
MRPL1	1.56967	1.11003	2.21965	0.0107589
TRABD	1.39303	1.04457	1.85772	0.0240163
WSB1	1.29283	1.0317	1.62007	0.025678
NR1H2	1.20667	0.843718	1.72576	0.303438
GGA1	1.55989	1.16726	2.08458	0.00265242
PLEKHO1	1.13684	0.936059	1.38069	0.195829
RPL9	1.10211	0.899889	1.34978	0.34718
MAP3K2	1.07516	0.755456	1.53016	0.687328
LPIN2	0.832161	0.700746	0.988221	0.0361641
MIDN	1.20465	0.954682	1.52008	0.11662
PRNP	1.20365	1.02877	1.40826	0.0206625
CAPZB	1.77673	1.24896	2.52752	0.00139252
PRMT1	1.41296	1.11676	1.78771	0.00397656
COX7B	0.9672	0.750929	1.24576	0.796201
HSBP1	1.42189	0.995093	2.03175	0.0532421
RPL10	1.15248	0.904916	1.46777	0.250065
APLP2	1.44084	1.11294	1.86535	0.00556908
CCT3	1.69945	1.3361	2.1616	1.55388e-05
NSA2	1.2577	0.896493	1.76444	0.184376
BRD9	1.98652	1.41937	2.78029	6.28687e-05
FYTTD1	1.51022	1.02179	2.23214	0.0386318
ZNF622	1.55532	1.15097	2.10172	0.00403682
CEBPD	0.894187	0.759113	1.05329	0.180721
HEXIM1	1.12549	0.871849	1.45291	0.364217
COX8A	1.10568	0.86876	1.40721	0.414212
MPC2	1.02581	0.791694	1.32917	0.847109
UBXN1	1.31936	0.980499	1.77533	0.0672603
EIF3F	1.64576	1.18039	2.2946	0.0033036
EFR3A	1.06304	0.846343	1.33522	0.599163
XIAP	1.35016	1.00014	1.82267	0.0498895
AP2B1	1.61696	1.23327	2.12002	0.000506947
PTTG1IP	1.25143	0.927993	1.6876	0.141527
COX7A2	1.08062	0.848472	1.37628	0.529787
DUSP23	1.23614	1.02239	1.49457	0.0286287
GADD45B	0.846468	0.729258	0.982517	0.028387
CTDNEP1	1.23568	0.953385	1.60156	0.109773
CCT6A	2.08653	1.54769	2.81296	1.39638e-06
HSP90B1	1.25333	0.960386	1.63563	0.0964349
ARPC4	1.45502	1.1621	1.82176	0.00107592
IRF3	1.29866	1.0027	1.68197	0.047657
SIGIRR	0.974438	0.828134	1.14659	0.755072
EIF3I	1.73948	1.24128	2.43764	0.0013027
RBBP7	1.68134	1.26047	2.24274	0.000408188
OGT	1.09062	0.848577	1.40171	0.498061
PRDX5	1.29906	0.996858	1.69287	0.0527854
OXA1L	1.45545	0.944647	2.24245	0.0887997
SLBP	1.55206	1.17704	2.04658	0.00183918
RFC1	1.1562	0.874115	1.52931	0.309106
TUBB4B	1.41529	1.10633	1.81052	0.00570797
PRKAR2A	1.81015	1.28729	2.54539	0.00064476
AGPAT2	1.09401	0.936036	1.27865	0.2588
ERICH1	1.85723	1.13848	3.02974	0.0131611
SPCS2	1.4357	1.0597	1.94512	0.0195853
HSPD1	1.83937	1.36997	2.46959	5.03385e-05
ATP6AP1	1.36526	1.02631	1.81615	0.0324932
YIF1A	1.35766	1.01106	1.82308	0.0420412
PRDX2	1.00899	0.7527	1.35253	0.952287
NDUFA3	0.980474	0.802205	1.19836	0.847277
ETNK1	1.66897	1.19372	2.33345	0.00273972
MT-ND4L	0.862736	0.77431	0.96126	0.00744871
FIS1	0.95345	0.743264	1.22307	0.707541
ASAH1	1.14894	0.940589	1.40345	0.173826
RPL10A	1.15005	0.916492	1.44312	0.227411
IRF2BP2	1.30839	1.01263	1.69052	0.0397833
VKORC1	1.00517	0.821396	1.23006	0.960081
PPP1R7	1.4634	1.03461	2.06991	0.0313727
TPST2	1.08042	0.821001	1.42182	0.580856
EMC7	1.07006	0.738646	1.55018	0.720285
RSBN1L	1.5751	1.0585	2.34383	0.025069
ACAT1	0.662167	0.541907	0.809116	5.54676e-05
ECHS1	0.729647	0.583885	0.911798	0.00557068
RNF139	1.31118	0.941975	1.82508	0.108343
TRIM56	1.37999	0.990011	1.9236	0.0573391
FGB	0.909398	0.844405	0.979393	0.0120613
TDG	1.51856	1.10108	2.09432	0.0108632
YPEL3	1.04831	0.797041	1.37878	0.735799
RWDD1	1.50487	1.08103	2.09489	0.015451
RTF1	1.08188	0.725482	1.61335	0.699514
HSD17B11	1.01415	0.823523	1.24891	0.894768
SYPL1	1.26265	0.933683	1.70753	0.129927
TCEA1	1.20221	0.914614	1.58024	0.186783
HBP1	0.986546	0.783995	1.24143	0.908031
STMN1	1.43456	1.22847	1.67522	5.1043e-06
DCAF13	1.85772	1.44029	2.39612	1.845e-06
UXT	1.23536	0.943914	1.61679	0.123674
MAN1A2	1.24714	0.929467	1.6734	0.140927
EIF5B	2.27053	1.66839	3.08999	1.8323e-07
LAMP2	0.994611	0.799759	1.23694	0.961257
SREK1	1.23949	0.851738	1.80377	0.262023
CERS2	1.04166	0.91372	1.18752	0.541537
PSMC6	1.91229	1.20384	3.03765	0.00603886
HEXA	1.04832	0.762619	1.44107	0.771281
NDUFV3	0.939487	0.658972	1.33941	0.73012
UQCR10	0.997953	0.81106	1.22791	0.984548
MAPRE1	1.43085	1.15009	1.78013	0.00130524
POLR2L	1.31858	1.06589	1.63118	0.0108403
STK24	1.41625	1.08979	1.84049	0.0092372
BIRC2	1.28613	0.926141	1.78604	0.133103
MRPL47	1.49979	1.13459	1.98252	0.00441485
ISG15	1.07941	0.947888	1.22919	0.249036
DSTN	1.35904	1.0485	1.76155	0.0204591
ERP44	0.996458	0.657712	1.50967	0.986644
TBL1XR1	2.05265	1.48802	2.83153	1.17848e-05
RPS7	1.29248	1.03283	1.6174	0.0249448
RPS27	1.10566	0.911536	1.34112	0.307891
TMEM259	1.04361	0.752343	1.44764	0.798215
RBPJ	1.53458	1.06908	2.20278	0.0202253
NAMPT	1.02222	0.883048	1.18332	0.768543
STAU1	1.28379	0.959941	1.7169	0.0921198
EIF3M	2.14951	1.48035	3.12116	5.78524e-05
MAPKAPK2	1.49246	1.13325	1.96553	0.00436594
GSTO1	0.882842	0.71849	1.08479	0.235776
C1D	1.853	1.16234	2.95404	0.00953652
BLOC1S2	1.23817	0.841038	1.82283	0.278964
RPL37	1.23356	1.0023	1.51817	0.0475172
UCP2	1.03714	0.885388	1.2149	0.651417
DDT	0.00026953	1.03926e-10	699.023	0.275387
SRI	1.45058	1.17247	1.79466	0.000614537
RPS2	1.22629	1.01224	1.48562	0.0371408
COPA	1.48182	1.13915	1.92757	0.00337972
POLR2C	1.04168	0.78934	1.3747	0.77293
HAT1	2.13829	1.51124	3.02551	1.77206e-05
LIMS1	1.53459	1.17547	2.00342	0.00164077
EIF2S1	2.46694	1.62352	3.74851	2.33571e-05
LAGE3	1.33171	1.11605	1.58904	0.00148284
MAT2A	1.19177	0.996162	1.4258	0.0551205
PCMT1	1.48819	1.10266	2.0085	0.00935534
TMEM219	0.966016	0.745915	1.25106	0.793259
MT-CO1	0.71686	0.585616	0.877517	0.0012537
PSMB1	1.15865	0.897747	1.49537	0.257938
UHMK1	1.24049	0.946388	1.62598	0.118556
PAG1	1.35517	1.09424	1.67831	0.00534703
RPL22L1	1.05674	0.922791	1.21014	0.424833
TMEM165	1.59993	1.2314	2.07877	0.000434483
TRIM44	1.85436	1.29153	2.66245	0.000819261
RHOA	1.92486	1.31258	2.82275	0.000801118
SMARCE1	0.776637	0.289329	2.0847	0.615835
HIGD1A	0.932912	0.729474	1.19309	0.580048
RBM17	2.19223	1.61532	2.97519	4.71378e-07
PIN4	1.40211	1.02191	1.92378	0.0362389
PFN1	1.33668	1.06316	1.68057	0.012982
TADA3	1.49121	1.07647	2.06576	0.0162575
PSMC5	1.30357	0.994281	1.70907	0.055053
RGS19	1.36484	1.08424	1.71806	0.00808022
FAM204A	1.41933	0.730887	2.75623	0.301064
NDUFS2	1.3669	0.982446	1.9018	0.063616
MRPL36	1.48092	1.1041	1.98635	0.00876816
RB1CC1	1.08308	0.837785	1.4002	0.542449
ERP29	1.60183	1.16477	2.20289	0.00375292
YIPF3	1.23567	0.921318	1.65727	0.157707
ILF2	1.71381	1.31923	2.22639	5.45643e-05
SNRPA1	1.5817	1.19041	2.1016	0.00156697
SECISBP2	1.13487	0.725088	1.77624	0.579899
DCTN3	1.30971	0.949464	1.80665	0.100179
A1BG	0.73127	0.430873	1.2411	0.246193
GUSB	1.19433	0.900045	1.58483	0.218568
MRPS6	1.33115	0.97547	1.81652	0.0713275
LMAN1	1.11609	0.901472	1.3818	0.313456
PGRMC2	1.18376	0.800662	1.75015	0.397784
LLPH	2.51716	1.46156	4.33513	0.000874003
ZNHIT1	0.87607	0.686367	1.1182	0.28794
TSC22D4	1.26329	0.977336	1.63291	0.0742791
ERGIC2	1.53685	1.10323	2.14091	0.0110587
CISD1	1.63001	1.20259	2.20934	0.00163876
TRAPPC1	1.09083	0.858229	1.38648	0.477373
ATP6V0B	1.58933	1.23711	2.04183	0.000289465
SNRNP70	1.30403	0.97707	1.74039	0.0714733
MEAF6	1.24102	0.948337	1.62403	0.115616
EI24	1.11726	0.817054	1.52776	0.487394
NDUFC1	0.918677	0.671785	1.2563	0.595318
ATP2B1	1.37642	1.07975	1.75461	0.00989683
PRPF6	1.49956	1.11531	2.01621	0.00730869
ICAM2	1.12337	0.77067	1.63748	0.545135
TNFRSF14	1.25865	0.9805	1.6157	0.07101
PPIB	0.929691	0.690468	1.2518	0.630996
SDF4	1.44245	1.02098	2.0379	0.0377342
SLC38A2	0.989356	0.829075	1.18062	0.905535
SHISA5	1.70641	1.23178	2.36392	0.00131117
NBEAL1	1.04266	0.604992	1.79695	0.880431
PSMD6	2.58886	1.56231	4.28992	0.000223001
MDM4	1.03698	0.76978	1.39693	0.811202
EIF3H	1.37514	1.08577	1.74163	0.00822743
SZRD1	1.61801	1.18606	2.20728	0.00239068
PCNP	1.85599	1.32789	2.59412	0.000294577
LSM1	1.18346	0.882272	1.58747	0.260975
PUM1	1.45907	1.06236	2.00391	0.0196153
DDX39A	1.35393	1.09664	1.67159	0.00483501
RNF181	1.07481	0.830322	1.39128	0.583793
CNOT7	1.45368	1.06041	1.99281	0.0201037
UBE2N	1.72605	1.17188	2.54227	0.00573081
ADAM10	1.12273	0.837128	1.50577	0.439555
CALU	1.50756	1.20773	1.88183	0.000285467
RBM3	1.30737	1.02083	1.67434	0.0337272
EWSR1	2.22638	1.51541	3.2709	4.54507e-05
SMAP1	1.52536	1.06158	2.19175	0.0224259
ISCU	0.805486	0.542184	1.19666	0.284156
RAC1	1.67653	1.29997	2.16217	6.85542e-05
AIP	1.29269	0.963933	1.73358	0.0864129
C1orf43	1.81757	1.28342	2.57404	0.000764226
MGST3	1.10981	0.834	1.47682	0.474784
SYNGR2	1.41008	1.11491	1.7834	0.00413485
RAB14	1.06082	0.756143	1.48827	0.732501
NELFCD	1.59985	1.1641	2.19872	0.00377242
PBDC1	1.54905	1.15288	2.08134	0.00368446
MRFAP1	1.50549	1.0143	2.23453	0.0423113
STUB1	1.19443	0.866333	1.64679	0.278235
CTNNBL1	1.08017	0.840049	1.38893	0.547702
UQCRH	1.66184	1.30107	2.12263	4.74733e-05
SIRT2	1.11404	0.762584	1.62746	0.576565
AKIRIN2	1.0109	0.780227	1.30978	0.934597
PDCD6IP	1.64669	1.15149	2.35486	0.00627954
MRPL20	1.14764	0.84149	1.56518	0.38438
AK2	1.95647	1.32774	2.88292	0.000690812
MRPS16	1.67718	1.14478	2.45718	0.00795736
CHCHD5	1.13389	0.828922	1.55105	0.431806
CCT4	2.18904	1.59196	3.01007	1.42686e-06
KRTCAP2	1.73156	1.11053	2.69987	0.0154114
UBE2G2	1.15367	0.751353	1.77141	0.513533
CLK1	1.00235	0.770469	1.30402	0.986053
EMC6	0.526681	0.283095	0.979856	0.0429484
NDUFS4	0.985461	0.756761	1.28328	0.913433
LEPROT	1.20481	0.90693	1.60053	0.198512
THOC7	1.80949	1.29482	2.52872	0.00051447
DERL2	1.05903	0.750603	1.49418	0.744013
DRAP1	1.55796	1.15464	2.10216	0.0037237
COX6A1	0.956517	0.757938	1.20712	0.708071
ARID1A	1.48249	1.11155	1.97721	0.00736742
GRPEL1	0.856163	0.594809	1.23235	0.403336
PSMD7	1.39228	1.03715	1.86902	0.027613
ANAPC11	1.16341	0.935376	1.44704	0.1739
KLF3	1.18364	0.879124	1.59364	0.266566
POLR3GL	1.08442	0.830565	1.41586	0.551444
VPS26A	2.30433	1.58685	3.34621	1.15441e-05
PTEN	0.930429	0.669591	1.29288	0.667482
DPP7	1.08457	0.932319	1.26168	0.29284
SOD1	0.859286	0.69688	1.05954	0.155938
SDF2	1.674	1.16959	2.39594	0.00485865
CHMP2B	1.38923	0.97596	1.9775	0.0680181
DERL1	1.09108	0.780112	1.52602	0.610568
REEP5	0.920796	0.611938	1.38554	0.692248
CIB1	1.11666	0.857407	1.4543	0.413007
PIGT	1.59538	1.13956	2.23354	0.00650959
CAPZA2	1.44302	1.11367	1.86977	0.00553031
CEBPB	0.912624	0.73181	1.13811	0.417029
SEC31A	1.29348	0.944402	1.77159	0.10882
NDUFA11	0.849052	0.642817	1.12145	0.24908
ANXA2	1.33561	1.13356	1.57366	0.000544191
NDUFB7	0.926556	0.731565	1.17352	0.526905
HLA-DPB1	0.941211	0.81536	1.08649	0.408061
SYF2	1.46835	0.994965	2.16696	0.0530464
HLA-DMA	0.959862	0.840152	1.09663	0.546671
PGP	1.22058	0.997968	1.49286	0.0523595
XPO1	2.05847	1.404	3.01802	0.00021723
RHOG	1.48029	1.14551	1.91291	0.00271348
PTMS	0.945131	0.762313	1.17179	0.606891
PMVK	1.14675	0.902365	1.45733	0.262794
C1QBP	1.15821	0.899456	1.4914	0.254896
DUT	1.14722	0.888161	1.48184	0.292919
NIFK	1.86296	1.3506	2.56967	0.000149702
PSMD12	1.79951	1.23537	2.62126	0.00220354
SERINC1	1.06942	0.849249	1.34668	0.568222
CCAR1	1.77755	1.29194	2.44569	0.000410388
RALBP1	1.22127	0.909565	1.6398	0.18368
SERP1	1.44237	0.980007	2.12288	0.0632334
TIMM8B	1.28956	0.989784	1.68012	0.0595799
CTDSP1	1.24671	0.832309	1.86745	0.28479
PLEKHB2	1.35524	1.10312	1.66499	0.00379827
MEA1	1.27881	0.959669	1.70409	0.0931658
TM9SF3	1.16446	0.796594	1.70221	0.431866
CISD3	1.09321	0.853361	1.40048	0.480684
CHD9	0.836107	0.55953	1.2494	0.382416
ZNF106	1.13386	0.808698	1.58976	0.466271
SYS1	2.01091	1.37768	2.9352	0.000294115
TM2D3	1.1613	0.73391	1.83759	0.523028
LYPLA1	1.19951	0.923589	1.55785	0.17258
CAND1	1.69695	1.22088	2.35864	0.00164405
SNRPB2	1.80623	1.3178	2.4757	0.000237386
ACAA2	0.924859	0.767556	1.1144	0.411522
POLR1D	1.38978	0.964835	2.00188	0.07711
PPP2CA	1.99976	1.27543	3.13542	0.00252598
RPL35	1.14552	0.952111	1.37822	0.149905
TNFSF10	1.01844	0.880412	1.17812	0.805714
PABPC4	1.8527	1.36725	2.51052	6.95922e-05
IDH2	0.870156	0.709992	1.06645	0.180222
MAP4K4	1.16496	0.913522	1.48561	0.218379
UBE2A	1.49652	1.11738	2.00432	0.00684078
NME1	1.19992	1.00364	1.43459	0.0455157
CDC26	1.55947	1.10082	2.20919	0.0124004
PCBP1	0.957657	0.746253	1.22895	0.733875
UBL5	1.07159	0.810472	1.41682	0.62752
GANAB	1.60827	1.13697	2.27493	0.00724339
MAF1	1.33401	1.08323	1.64286	0.00667977
ARRB2	1.30043	1.03229	1.63822	0.0257671
VAPA	1.48542	1.01818	2.16709	0.0400295
HIF1A	1.26402	1.07274	1.4894	0.00512994
NRBP1	1.91069	1.3906	2.62528	6.49623e-05
PSMG2	1.31187	0.888619	1.93672	0.171997
EIF3J	1.51816	1.01191	2.2777	0.0436799
GRHPR	0.767864	0.628948	0.937463	0.00948137
FCER1G	1.21541	1.05258	1.40342	0.00785494
MRPL23	0.981171	0.774579	1.24286	0.87479
TPI1	1.56814	1.22743	2.00341	0.00031874
COPB2	1.87645	1.29291	2.72336	0.000927364
CDK2AP2	1.15727	0.890989	1.50313	0.273596
EIF3D	1.59586	1.23024	2.07014	0.000430253
CORO1B	1.34676	0.995227	1.82246	0.0537353
TMED2	1.28931	0.923348	1.80032	0.135756
DYNLL1	1.89665	1.38268	2.60167	7.2079e-05
CAMTA1	1.78982	1.21634	2.63371	0.00314013
IMP3	1.08835	0.753596	1.5718	0.651673
RBM42	1.22215	0.935082	1.59734	0.141942
PCMTD1	0.925593	0.670053	1.27859	0.639021
FOXP1	1.09007	0.694567	1.71077	0.70764
GTF2A2	1.15502	0.773699	1.72426	0.48085
SRPK2	1.26531	0.942658	1.6984	0.117165
LSM7	1.19201	0.956296	1.48583	0.118184
STIP1	2.04485	1.55072	2.69642	4.0065e-07
RPL35A	1.23834	1.00211	1.53026	0.0477567
BUD31	1.64313	1.16205	2.32336	0.00495855
PDIA4	1.11679	0.874387	1.42639	0.376284
WDR1	1.25174	0.904023	1.73319	0.176288
VPS29	1.94338	1.32821	2.84347	0.000622495
AP2S1	1.31801	1.02938	1.68757	0.0285547
PSMD14	2.20927	1.6201	3.0127	5.47727e-07
HLA-DQB1	0.950666	0.832896	1.08509	0.453402
CWC15	1.31144	0.883092	1.94756	0.179021
NDUFS3	1.12406	0.815916	1.54859	0.474349
HTATIP2	1.41642	1.14622	1.75032	0.00126592
NOP10	1.27132	0.972955	1.66119	0.0785677
BSG	1.3512	1.13778	1.60466	0.000600288
NCBP2	2.0814	1.52378	2.84308	4.08126e-06
TMED4	1.23559	0.848391	1.7995	0.270094
TNIP1	1.33071	1.02056	1.73512	0.0348365
DYNLT3	1.29132	0.97262	1.71444	0.0770641
OCIAD1	0.943372	0.665214	1.33784	0.743633
YWHAQ	1.61165	1.26875	2.04722	9.22463e-05
NDRG1	1.31274	1.15048	1.49789	5.29334e-05
PSMD2	1.87803	1.39675	2.52514	3.01986e-05
FAM162A	0.945808	0.741078	1.2071	0.654394
NDUFC2	0.821781	0.598573	1.12822	0.224801
CNIH4	1.27683	0.988021	1.65006	0.0617828
UQCRC2	0.79806	0.590275	1.07899	0.142671
PWP1	1.8631	1.21982	2.8456	0.00398301
MRPL40	0.945782	0.690052	1.29628	0.728913
PTRHD1	1.1525	0.898176	1.47884	0.264523
FOSB	0.876607	0.755733	1.01681	0.0819137
SAP30BP	1.6251	1.14722	2.30205	0.0062764
NDUFS6	1.17853	0.965045	1.43924	0.107177
HADHA	1.8201	1.24546	2.65985	0.00197484
NDUFB3	1.52063	1.09224	2.11705	0.0130444
ESD	0.795716	0.589401	1.07425	0.135634
LASP1	1.28222	1.03205	1.59305	0.0247811
RTN3	2.17159	1.61121	2.92687	3.54071e-07
ACAA1	0.898857	0.74182	1.08914	0.276414
NECAP2	1.63718	1.14786	2.33509	0.00650613
DCXR	0.889182	0.793611	0.996262	0.0429169
FABP1	0.970927	0.908687	1.03743	0.382749
OTUB1	1.70641	1.23022	2.36693	0.00136931
UFM1	1.16614	0.854303	1.59182	0.332985
RPS27L	0.680468	0.497376	0.930959	0.0160701
PPP1R11	1.15748	0.899309	1.48976	0.256059
CCDC107	0.811096	0.589167	1.11662	0.199262
PTBP1	1.86872	1.27621	2.73632	0.00131161
LAMTOR4	1.12358	0.939493	1.34374	0.201851
EIF4G1	1.63933	1.12572	2.38727	0.00995148
DBNL	1.52168	1.05917	2.18614	0.0231505
RPL8	1.19129	1.02389	1.38607	0.0234806
AHSA1	2.02153	1.4561	2.80652	2.61437e-05
CNIH1	1.25778	0.912842	1.73306	0.160807
KDELR1	1.70716	1.26025	2.31254	0.000553026
SLC25A39	1.66159	1.26358	2.18497	0.000278517
CARHSP1	1.07258	0.822809	1.39817	0.60444
LSM8	1.16193	0.868569	1.55438	0.312071
TOMM22	1.64029	1.2379	2.17349	0.00056879
SDHC	1.09942	0.839397	1.43998	0.491202
HBA2	1.0051	0.888531	1.13697	0.935494
RRP7A	1.39233	1.11565	1.73762	0.0034095
DEGS1	1.42863	1.15416	1.76837	0.00104855
TMX1	1.80982	1.29908	2.52135	0.000453768
ZC3H11A	387.924	2.2253e-06	6.76244e+10	0.538121
GTF2H5	0.96287	0.68426	1.35492	0.828127
OLA1	2.2576	1.65206	3.0851	3.20743e-07
GLO1	1.26774	0.983622	1.63393	0.0668895
NDUFA2	1.03041	0.793631	1.33782	0.822095
LARP1	1.43987	1.07408	1.93025	0.0147753
NDUFB5	1.51945	1.04068	2.21849	0.0302763
ESF1	1.60349	1.20325	2.13687	0.00126915
MT-CO2	0.707398	0.548341	0.912594	0.00772611
MGMT	0.665599	0.533808	0.829929	0.000299397
RBCK1	1.30973	1.0327	1.66107	0.0260601
PET100	0.833683	0.514589	1.35064	0.459949
GADD45A	0.861686	0.735118	1.01004	0.0662603
LSM6	1.25261	0.834357	1.88054	0.277286
PPP1R14B	1.34609	1.11831	1.62027	0.00167715
UBE2K	1.32953	0.955243	1.85047	0.0913134
PKM	1.20461	1.08852	1.33307	0.000317572
MRPL27	1.09871	0.864699	1.39604	0.441109
TMEM160	1.02326	0.833181	1.25669	0.826438
UPP1	1.29687	1.05529	1.59375	0.0134483
MANF	1.23806	1.00624	1.52329	0.0435084
PUF60	1.297	1.03324	1.62809	0.0249698
RBBP4	1.4619	1.1438	1.86847	0.00242007
ABI1	1.61887	1.19333	2.19615	0.0019627
PRDX6	1.38868	1.0656	1.80971	0.0150903
CRIP1	0.634297	0.214209	1.87823	0.411121
TXNL1	2.04365	1.2817	3.25858	0.00267692
COX17	0.836848	0.600276	1.16665	0.2934
TRIM28	1.57486	1.25366	1.97835	9.52314e-05
RNF5	0.910033	0.699152	1.18452	0.483341
FDPS	1.2002	0.996572	1.44543	0.0543847
HSD17B10	1.1091	0.855237	1.43832	0.434909
AKR7A2	1.10087	0.832913	1.45504	0.49949
OST4	1.33275	0.972789	1.8259	0.0737412
PSMC1	1.41593	0.929561	2.15677	0.105281
MT1X	0.92392	0.840353	1.0158	0.101854
SIAH2	0.852614	0.684608	1.06185	0.154444
CCDC47	1.34457	1.02402	1.76545	0.0331036
RALY	1.52245	1.18276	1.95968	0.00110212
CCPG1	0.717298	0.46096	1.11618	0.140816
YWHAH	1.66967	1.28358	2.1719	0.000133127
CHMP5	1.42639	1.02576	1.9835	0.034757
GLOD4	0.93756	0.667214	1.31745	0.71028
MLEC	1.25369	0.947104	1.65953	0.114075
COMMD3	1.57285	1.15195	2.14755	0.00436922
MT-ATP8	0.866759	0.77961	0.963651	0.00817399
EIF4H	1.29571	0.93014	1.80495	0.125583
TMED5	1.40704	1.06666	1.85603	0.0156642
PDAP1	1.62553	1.18738	2.22537	0.00243191
ARL5A	1.31449	0.903278	1.91291	0.153136
ARPP19	1.24583	0.915274	1.69576	0.162354
RAB1A	1.48156	1.07884	2.03461	0.0151475
MAX	1.5983	1.10216	2.31777	0.0134016
MT-ND5	0.844714	0.736984	0.968192	0.0153362
NDUFA13	1.2274	0.606283	2.48484	0.56909
TCP1	1.55271	1.19787	2.01267	0.000887987
MRPL3	2.32268	1.60502	3.36123	7.85608e-06
JUN	1.07432	0.914986	1.2614	0.381438
SSR4	1.07986	0.870893	1.33896	0.483827
PHPT1	1.11375	0.917741	1.35162	0.275355
TIMM17B	1.42073	1.09003	1.85176	0.00938588
TSR3	1.30144	0.984948	1.71962	0.0638419
MRPS26	1.21666	0.92315	1.60348	0.163843
RNF167	1.16474	0.800524	1.69465	0.425416
TWF2	1.18113	0.970078	1.4381	0.0974198
RRBP1	1.18683	0.910437	1.54713	0.205411
SCAMP2	1.34929	0.901135	2.02032	0.145799
NDUFV1	0.986468	0.716281	1.35857	0.933507
SEC61B	1.14475	0.835287	1.56886	0.40052
TXNDC17	1.12845	0.907246	1.40359	0.277677
RNF7	1.77427	1.2502	2.51804	0.00132677
TTC1	1.86217	1.29202	2.68391	0.000856894
DNPEP	1.60924	1.07713	2.40423	0.0201955
PRMT2	1.3639	1.04603	1.77836	0.0218844
HLA-DRA	0.945212	0.832861	1.07272	0.382816
HDGF	2.06054	1.49035	2.84888	1.21971e-05
HNRNPH2	1.20875	0.874781	1.67022	0.250514
LSM5	1.49974	1.12599	1.99755	0.00558226
ZBTB8OS	2.06035	1.48401	2.86052	1.57552e-05
TOMM7	1.08154	0.840152	1.3923	0.542967
MCTS1	1.48349	1.04398	2.10805	0.0278053
MDH2	1.12039	0.858966	1.46137	0.401734
HLA-DPA1	0.972818	0.85467	1.1073	0.676573
MED28	1.45127	1.01998	2.06493	0.0384588
INSIG1	0.896461	0.804614	0.998794	0.0474961
FBL	1.21006	1.01173	1.44727	0.0368256
FKBP1A	1.61339	1.25813	2.06898	0.000163576
NDUFS7	1.00711	0.633271	1.60163	0.976133
MKNK2	1.21196	0.89211	1.6465	0.218812
ZNHIT3	1.59666	1.07155	2.37911	0.021471
STOML2	1.55837	1.15351	2.10532	0.00384715
USF2	0.948336	0.661494	1.35956	0.772858
HLA-DQA1	0.981578	0.850926	1.13229	0.798609
MPLKIP	0.903396	0.685947	1.18978	0.469604
MT-CYB	0.770808	0.634598	0.936255	0.00869326
GNB2	1.44351	1.10758	1.88134	0.00660909
CLTA	1.64901	1.27699	2.12941	0.000125879
HADHB	1.00305	0.748664	1.34386	0.98374
RPAIN	0.876517	0.547607	1.40298	0.582899
COX14	1.13136	0.884508	1.4471	0.325733
ATRAID	1.44419	1.06942	1.95029	0.016492
ELOVL5	1.03801	0.852825	1.2634	0.709845
ITGB1	1.17866	0.995376	1.39568	0.0566222
RPL12	1.16872	0.941722	1.45043	0.157069
UQCRB	1.05944	0.858256	1.30777	0.591022
FBXO7	0.989291	0.72981	1.34103	0.944696
SRM	1.49545	1.21027	1.84782	0.000193169
IGBP1	1.35113	1.04035	1.75475	0.0240357
NUDT4	1.21826	0.878591	1.68925	0.236483
DPY30	1.77988	1.26344	2.5074	0.000976074
CDC123	1.85772	1.38439	2.49287	3.66424e-05
C1orf122	1.30757	1.0493	1.62941	0.0169128
GOLGA7	1.0262	0.818602	1.28644	0.822554
TXN2	1.21028	0.86332	1.69668	0.268174
SAR1B	0.852477	0.685078	1.06078	0.152441
LSM4	1.31094	1.05736	1.62534	0.0135698
MRPL52	1.23894	0.990567	1.54959	0.0605266
NDUFS8	1.00826	0.80004	1.27067	0.944429
PMF1	1.13325	0.916015	1.40201	0.249297
SCP2	0.891751	0.774237	1.0271	0.112045
S100A6	1.12137	1.02137	1.23115	0.0162275
ATP6V1D	1.709	1.16281	2.51174	0.00637772
PEPD	1.03251	0.839469	1.26994	0.76194
COPS5	1.47481	1.03043	2.11082	0.0336847
CPNE3	1.07363	0.824842	1.39745	0.597349
MRPL34	0.922501	0.67913	1.25309	0.605704
EMC10	1.18535	0.886231	1.58542	0.251808
CHMP4B	1.5911	1.2119	2.08893	0.000826754
AUP1	1.746	1.21643	2.50611	0.00250712
AP3S1	1.5156	1.1119	2.06587	0.00850957
RPS15	1.1497	0.939649	1.4067	0.175348
RPL34	0.974778	0.788885	1.20447	0.81294
BORCS7	0.75062	0.587079	0.959717	0.0221435
MRPL18	1.44516	1.06847	1.95465	0.0168594
MORF4L2	1.24891	0.937799	1.66323	0.128356
PPP2R1A	1.30363	1.02113	1.66429	0.0333598
TBCA	1.21684	0.900286	1.6447	0.201724
MTCH1	1.56198	1.16114	2.10119	0.00320442
TRAPPC4	1.88971	1.41026	2.53217	2.02287e-05
TRAPPC2L	1.17173	0.911455	1.50632	0.216253
SDF2L1	1.08518	0.88858	1.32528	0.422785
IFI6	1.03088	0.92392	1.15023	0.586327
PFDN4	1.50467	1.18659	1.90801	0.000746448
SNX2	1.83442	1.22955	2.73684	0.0029553
MT2A	0.948721	0.86737	1.0377	0.249793
SMS	2.03645	1.59463	2.60069	1.20063e-08
METTL23	1.41563	1.06976	1.87332	0.0150247
CUTA	1.19335	0.94877	1.50097	0.130903
ATXN10	1.53056	1.11147	2.10766	0.00912357
APPL1	1.61386	1.15205	2.2608	0.00538693
HDLBP	1.77589	1.224	2.57664	0.00249154
MT-ATP6	0.798993	0.639756	0.997864	0.0478368
SSNA1	1.30564	1.04473	1.63171	0.0190426
MRPL13	1.2977	1.01914	1.65241	0.0345356
VPS51	1.109	0.829365	1.48291	0.485252
TMEM123	1.16533	0.949051	1.43089	0.144092
DNAJB11	1.37943	0.991148	1.91982	0.0564889
COX5A	0.960379	0.721825	1.27777	0.781407
NDUFB10	0.932686	0.729795	1.19198	0.577672
RPS18	1.09298	0.896736	1.33218	0.378571
SNRPE	1.29079	1.04002	1.60203	0.0205586
MRPS12	1.1392	0.929071	1.39686	0.210288
ATP6V1E1	1.73873	1.2322	2.45348	0.0016417
ARL6IP1	1.16081	0.915297	1.47218	0.218716
SRA1	1.03689	0.755497	1.4231	0.822536
EMC3	1.44418	1.02693	2.03095	0.0346234
RPL7	1.16245	0.976702	1.38352	0.090156
PRKCSH	1.32581	0.9077	1.93651	0.144572
IL6ST	0.870328	0.687173	1.1023	0.249303
TUBA1B	1.34067	1.11713	1.60894	0.00163233
PSMD4	1.30405	1.04741	1.62358	0.0175866
NEDD8	1.22479	0.939817	1.59617	0.133456
SOD2	1.05361	0.903405	1.2288	0.505726
COMT	0.868939	0.721968	1.04583	0.137283
RPS5	1.23487	1.01921	1.49618	0.0312233
NSRP1	1.38329	0.938584	2.0387	0.101075
S100A11	1.20125	1.07712	1.33969	0.000984694
MRPS33	1.18416	0.838674	1.67197	0.336863
SLC25A5	1.23005	0.984198	1.53731	0.0687651
SKAP2	1.38711	1.11425	1.7268	0.00341257
POLR2F	1.19435	0.928338	1.53658	0.167117
RPL27	1.23623	1.00015	1.52802	0.0498346
MARCKSL1	1.34303	1.16955	1.54223	2.92179e-05
POLR2E	1.62604	1.14984	2.29945	0.00596532
TMEM109	1.34952	1.01159	1.80034	0.0415158
CD74	0.951864	0.83302	1.08766	0.46844
MRPL14	1.11647	0.897509	1.38884	0.322604
TIMM10	1.06882	0.836089	1.36634	0.595285
RPL17	1.42878	0.915788	2.22914	0.115875
HAGH	0.715117	0.590342	0.866265	0.000609284
CRELD2	1.19819	0.951026	1.50959	0.125039
GLRX3	1.93143	1.35493	2.75324	0.000273421
NDUFAF3	1.15476	0.891074	1.49647	0.276612
CISD2	1.55038	1.06851	2.24956	0.0209503
SNRPD2	1.18596	0.994484	1.41431	0.0576441
EIF3E	1.29009	1.02085	1.63033	0.0329451
FKBP2	2.16872	0.569633	8.2568	0.256407
SMDT1	1.05941	0.784407	1.43084	0.706629
POLR2J	1.15202	0.928995	1.42858	0.197374
PSMB7	1.1238	0.827077	1.52697	0.455559
NTS	1.0695	0.997939	1.1462	0.0572277
AMBP	0.892938	0.819002	0.973548	0.0102322
IGFBP1	0.971277	0.896665	1.0521	0.474835
KNG1	0.880968	0.813821	0.953654	0.0017296
ALDOB	0.911675	0.854512	0.97266	0.00512573
APOC1	0.865475	0.783535	0.955984	0.00441329
SERPINC1	0.920213	0.863092	0.981115	0.0109883
ORM2	0.95145	0.862343	1.04976	0.321217
AHSG	0.95138	0.891832	1.0149	0.1307
LGALS4	1.03972	0.968874	1.11574	0.279366
MGST1	1.01948	0.884475	1.1751	0.79006
CP	0.974513	0.876571	1.0834	0.632836
HPX	0.869585	0.806873	0.93717	0.000253065
FXYD1	0.762048	0.488076	1.18981	0.231916
FGL1	0.981166	0.900933	1.06854	0.66224
CFHR1	0.946755	0.88421	1.01372	0.116631
RARRES2	0.873997	0.77064	0.991217	0.0359635
TM4SF5	0.99704	0.902697	1.10124	0.95339
APOE	0.855469	0.75185	0.973369	0.0178021
AZGP1	0.895808	0.81698	0.982241	0.0192202
ITIH3	0.934174	0.845045	1.0327	0.183206
SPINK1	1.05392	1.0016	1.10897	0.0432324
F2	0.912466	0.832774	0.999784	0.0494597
HPD	0.939071	0.88607	0.995243	0.0339346
ANG	0.842379	0.754288	0.940758	0.00233759
FN1	1.17168	0.967338	1.4192	0.105155
HPN	0.833828	0.739297	0.940446	0.00307545
HRG	0.910099	0.858475	0.964827	0.00156833
IGFBP2	0.977986	0.896233	1.0672	0.617221
ITIH2	0.893629	0.814027	0.981014	0.0181447
AGXT	0.893959	0.828305	0.964816	0.00397302
SERPINE1	1.11659	1.01576	1.22744	0.0223817
PON1	0.850753	0.790397	0.915718	1.66928e-05
BAAT	0.859221	0.774564	0.953131	0.00414375
COX7A1	0.883406	0.75191	1.0379	0.131657
APOC2	0.838091	0.709949	0.989361	0.0369508
APCS	0.914893	0.851758	0.982708	0.0147649
UGT2B15	0.899598	0.837978	0.965748	0.00347061
PLG	0.896231	0.82274	0.976286	0.0120812
LRG1	0.963105	0.859774	1.07886	0.516204
ITIH1	0.881749	0.811584	0.957981	0.00293336
MT-ND3	0.833168	0.675514	1.02762	0.0881149
IGFBP3	1.16069	1.02692	1.3119	0.0170767
SERPINA6	0.89492	0.804578	0.995407	0.0408789
CYP2A7	0.955488	0.887942	1.02817	0.223505
SERPING1	0.775589	0.654423	0.919188	0.00336555
C1R	0.843352	0.720863	0.986653	0.0333552
MT-CO3	0.74341	0.586945	0.941585	0.0139258
UGT2B4	0.993139	0.901791	1.09374	0.888773
C4BPB	0.876951	0.786059	0.978352	0.0186731
C8G	0.889581	0.788422	1.00372	0.0574745
GDF15	1.0787	0.965405	1.2053	0.180862
HMGCS2	0.87315	0.806754	0.94501	0.000774843
HSD17B6	0.892962	0.827859	0.963185	0.00337739
KHK	0.926408	0.812751	1.05596	0.252359
IFITM3	1.11303	0.895158	1.38392	0.335313
TAT	0.903141	0.848631	0.961153	0.0013396
SERPIND1	0.937928	0.860743	1.02204	0.143598
CES2	0.907726	0.809328	1.01809	0.0981777
HGD	0.895088	0.798919	1.00283	0.0559843
FBP1	0.883447	0.804489	0.970155	0.00947971
F12	0.890595	0.817229	0.970547	0.00825328
PCK1	0.920304	0.857152	0.988108	0.022032
CYP3A5	0.837126	0.744016	0.941888	0.00312553
APOM	0.974253	0.885751	1.0716	0.591387
ASGR2	0.897557	0.805864	0.999683	0.04933
CPB2	0.826249	0.739126	0.923642	0.000787595
C4BPA	0.899521	0.835076	0.96894	0.00524083
AGR2	1.10418	1.017	1.19884	0.0181902
SAA4	0.779255	0.592048	1.02566	0.0752006
AKR1C1	1.09031	0.974217	1.22024	0.132264
PPP1R16A	1.2074	1.01645	1.43421	0.0318905
AKR1B10	1.08166	1.02411	1.14244	0.00489492
ASS1	0.820442	0.709137	0.949218	0.00780057
UGT2B7	0.962177	0.888602	1.04184	0.342113
GGH	1.00263	0.882516	1.13909	0.96783
VNN1	1.02373	0.942905	1.11149	0.576196
LEAP2	0.893311	0.808256	0.987317	0.0271052
ANGPTL3	0.952994	0.863581	1.05166	0.338141
MET	0.975826	0.790384	1.20478	0.819987
ACSM2B	0.88734	0.800999	0.982988	0.0221096
MAT1A	0.89264	0.810475	0.983134	0.0211541
ADH1B	0.883436	0.819681	0.95215	0.00118288
F10	0.929369	0.805689	1.07203	0.314749
FMO5	0.899574	0.796796	1.01561	0.0873158
SLC22A7	0.889882	0.827251	0.957255	0.00172919
SERPINF2	0.880321	0.807249	0.960008	0.00393794
GJB1	0.920736	0.796276	1.06465	0.265058
PON3	0.837673	0.738583	0.950058	0.00582338
ASPH	1.21096	1.03926	1.41103	0.0141438
CFB	0.798184	0.689301	0.924267	0.00259165
RAMP1	0.900041	0.81702	0.991499	0.0329355
SLPI	1.00885	0.945443	1.07651	0.790198
ACSM2A	0.851381	0.770169	0.941157	0.00165734
SDC1	1.03866	0.84168	1.28173	0.723695
C5	0.864404	0.759284	0.984076	0.027623
NNMT	0.987133	0.92187	1.05702	0.710562
CPS1	0.895747	0.842526	0.95233	0.000426935
NUPR1	1.0434	0.846168	1.2866	0.691064
ARG1	0.954102	0.882835	1.03112	0.235539
C8B	0.869071	0.787381	0.959237	0.00533177
SCD	1.05415	0.955753	1.16267	0.291545
PROC	0.867901	0.772513	0.975068	0.0170794
FGGY	0.88919	0.774537	1.02082	0.0954248
SLC2A2	0.85919	0.791828	0.932283	0.000269238
CYP2D6	0.91276	0.835977	0.996595	0.0417456
EBP	1.02618	0.866027	1.21595	0.765327
AKR7A3	0.890508	0.819688	0.967447	0.00609356
STARD10	0.918081	0.765643	1.10087	0.356207
VNN2	1.20675	1.08262	1.3451	0.000690282
GALK1	1.0087	0.857726	1.18624	0.916631
GPX2	1.0363	0.964721	1.1132	0.328824
SERINC2	1.22489	1.02143	1.46888	0.0286136
QPRT	1.05149	0.857447	1.28945	0.629524
APOA5	0.919989	0.846487	0.999873	0.0496521
UGT2B11	1.10323	0.998231	1.21928	0.0541966
PPP1R1A	0.900444	0.819664	0.989185	0.0287638
TDO2	0.988195	0.912364	1.07033	0.770656
CCL16	0.923867	0.851847	1.00198	0.0558413
MLXIPL	0.832869	0.717522	0.966759	0.0161976
SLC22A18	1.07567	0.92933	1.24506	0.328237
PHYH	0.880965	0.749048	1.03611	0.125694
TM7SF2	0.90951	0.793352	1.04268	0.173669
SDS	0.95467	0.900927	1.01162	0.116596
DHCR24	1.1208	0.877173	1.4321	0.361775
SULT2A1	0.912983	0.853333	0.976804	0.00827219
SLC27A5	0.855806	0.779653	0.939397	0.00105752
PXMP2	0.834564	0.664806	1.04767	0.119091
AKR1C4	0.966549	0.87776	1.06432	0.48891
LAPTM4B	1.32054	1.15717	1.50697	3.68585e-05
LBP	0.956001	0.863557	1.05834	0.385843
GOLT1A	1.00482	0.862524	1.17059	0.95079
A1CF	0.94896	0.785326	1.14669	0.58747
FTCD	0.839296	0.773307	0.910916	2.75034e-05
MT-ND1	0.88462	0.719136	1.08818	0.245966
TFR2	0.87945	0.794508	0.973474	0.0131852
F5	0.841481	0.730658	0.969113	0.016602
PCK2	0.875261	0.771239	0.993314	0.0390295
SERPINA5	0.91323	0.825751	1.00998	0.0772678
TST	0.880141	0.72995	1.06124	0.181095
PAH	0.876476	0.79595	0.965148	0.00733138
HINT1	1.31775	0.960327	1.80821	0.0874128
GOT1	0.878895	0.749113	1.03116	0.113296
HAAO	0.842673	0.726254	0.977754	0.0240374
AADAC	0.967811	0.878118	1.06667	0.509665
GPX3	1.0255	0.907874	1.15837	0.685414
VEGFA	1.36322	1.09541	1.69651	0.00549416
ASL	0.902207	0.756982	1.07529	0.250443
ECHDC2	0.79125	0.644783	0.970989	0.0249712
SQSTM1	1.31818	1.12907	1.53896	0.000471451
SORD	0.792325	0.683687	0.918226	0.00197615
CYP2C9	0.856804	0.797601	0.920401	2.33184e-05
CLDN3	1.06046	0.939735	1.1967	0.341095
POR	0.861957	0.708844	1.04814	0.136556
METTL7A	0.781452	0.658322	0.927613	0.00481898
SERPINA4	0.93474	0.860113	1.01584	0.111898
PERP	1.20491	1.00729	1.4413	0.0414067
CYP8B1	0.92492	0.869787	0.983548	0.0128112
KRT8	1.13138	0.956177	1.33869	0.150449
PDIA6	1.31271	1.06554	1.61722	0.0105766
AIG1	0.821076	0.619065	1.08901	0.171251
SUCLG1	1.1973	0.882812	1.62381	0.24677
SELENBP1	0.886295	0.77264	1.01667	0.0847322
TCEA3	1.10368	0.88618	1.37456	0.378362
SCCPDH	1.04562	0.865658	1.26301	0.643398
CANX	1.36955	1.04871	1.78856	0.0209348
CFI	0.849551	0.713981	1.01086	0.0660401
ADGRG6	1.02763	0.880349	1.19956	0.729822
FAH	0.832513	0.661543	1.04767	0.118074
CMBL	0.923063	0.817087	1.04278	0.198215
REEP6	0.928788	0.830671	1.0385	0.194679
SEC14L2	0.840114	0.751096	0.939682	0.00229868
TMEM45A	1.18216	1.05164	1.32887	0.00505374
SHMT1	0.856833	0.747555	0.982086	0.026443
RAB13	1.32528	1.05243	1.66886	0.0166444
LEPR	0.981319	0.878036	1.09675	0.739625
DAP3	1.68773	1.23347	2.30929	0.00106953
UGDH	1.27493	1.08402	1.49946	0.00333759
ECH1	0.871214	0.701767	1.08158	0.211543
HSPA5	1.29346	1.00291	1.66817	0.047439
TMEM45B	1.06704	0.96294	1.1824	0.215366
TMEM97	1.11191	0.93149	1.32728	0.240265
BHMT	0.904787	0.839964	0.974613	0.00834183
HACD3	0.953397	0.751033	1.21029	0.695019
DHRS4L2	0.913039	0.721381	1.15562	0.449167
MT1E	0.966449	0.900866	1.03681	0.341174
COPRS	1.34892	1.04564	1.74016	0.0212528
NUCKS1	1.02004	0.760295	1.36852	0.894731
CYP4F3	0.885628	0.783489	1.00108	0.0520593
SDC2	0.921248	0.739351	1.1479	0.464836
BHMT2	0.894171	0.797286	1.00283	0.0559164
SHC1	1.29894	1.0511	1.60522	0.0154642
TMBIM6	0.925624	0.660037	1.29808	0.654196
ACOX2	0.871925	0.760117	1.00018	0.0502975
BCHE	0.942538	0.854961	1.03909	0.23429
LSR	0.951046	0.838341	1.0789	0.43544
PDIA3	1.10213	0.811316	1.49718	0.533841
FMO3	0.881545	0.814698	0.953877	0.0017268
LDHA	1.88608	1.46973	2.42037	6.16635e-07
CXADR	1.03237	0.833981	1.27796	0.769813
PLOD2	1.56118	1.29673	1.87955	2.5497e-06
MASP2	0.877865	0.804901	0.957444	0.00325856
TSPAN8	0.988697	0.906841	1.07794	0.79656
CLDN7	0.935493	0.83145	1.05256	0.267654
SLC38A3	0.894512	0.809079	0.988965	0.0295087
COL18A1	0.832612	0.709271	0.977401	0.0251301
CDHR5	0.945626	0.853317	1.04792	0.286056
CAMK2N1	1.34477	1.07479	1.68256	0.00957656
CRYL1	0.811627	0.681936	0.965983	0.0187952
GPT	0.836098	0.742203	0.941871	0.00322632
DPYS	0.907207	0.832794	0.988269	0.0257344
CEBPA	1.01711	0.876893	1.17976	0.822593
MRPL41	1.00052	0.818217	1.22345	0.99592
SCARB1	1.22142	0.971355	1.53586	0.0870249
HPR	0.917033	0.845871	0.99418	0.0355895
NR1I3	0.921314	0.824207	1.02986	0.149257
ALDH6A1	0.866002	0.755932	0.9921	0.0380492
ECI1	0.655157	0.49675	0.864078	0.00274934
HEBP2	1.11133	0.828353	1.49097	0.481434
CYP27A1	0.833819	0.745366	0.93277	0.00149141
DHRS3	0.809411	0.621431	1.05425	0.116848
MACROD1	0.870404	0.725618	1.04408	0.134848
S100A13	1.0796	0.929417	1.25405	0.316263
CCL15	0.995439	0.826587	1.19878	0.961553
SMPDL3A	1.07504	0.875721	1.31972	0.489206
ECI2	0.754307	0.595901	0.954821	0.0190598
EIF6	1.33988	1.01547	1.76794	0.0385946
PCSK6	0.836114	0.698571	1.00074	0.050947
ZKSCAN1	0.841418	0.658108	1.07579	0.168432
HABP2	0.948908	0.86911	1.03603	0.241943
GADD45G	0.833247	0.737619	0.941274	0.00335676
RGN	0.828611	0.736489	0.932257	0.00176894
MGAT4B	1.24186	0.983761	1.56767	0.0684204
DECR1	0.83419	0.651214	1.06858	0.151297
CAV2	1.114	0.963738	1.2877	0.144197
RPN2	1.73124	1.2565	2.38537	0.000790211
PTP4A1	0.821318	0.580784	1.16147	0.265563
CDO1	0.88387	0.811836	0.962297	0.00442687
ASPDH	0.90326	0.821272	0.993433	0.0361112
G6PC	0.857261	0.792904	0.926842	0.000109734
C8A	0.883981	0.807181	0.968088	0.00782925
MST1	0.864898	0.752763	0.993737	0.040497
SEC11C	1.02496	0.834427	1.259	0.814235
ETNK2	0.924351	0.82396	1.03697	0.179912
HNF4A	0.950389	0.798356	1.13137	0.567235
CPQ	1.03992	0.814268	1.3281	0.753796
PIPOX	0.878987	0.790551	0.977317	0.0171239
SCAMP3	1.53265	1.21404	1.93488	0.000329247
AKR1C2	1.05708	0.957202	1.16737	0.273015
PROX1	0.917879	0.776167	1.08546	0.316586
CLDN1	1.03232	0.887363	1.20095	0.680324
GCHFR	0.548249	0.299274	1.00435	0.0516664
ACADSB	0.87385	0.758181	1.00717	0.062688
MRPL51	1.21059	0.926005	1.58264	0.162198
PDCD5	1.33024	1.02522	1.72602	0.0317634
EGFR	0.895097	0.750399	1.0677	0.218003
PSMB4	1.31947	1.02172	1.704	0.0336169
CENPV	1.01325	0.821566	1.24967	0.902057
PLOD3	1.34209	1.0605	1.69843	0.0143292
ALDH1L1	0.972951	0.888132	1.06587	0.555717
AR	0.836596	0.727258	0.962371	0.0125353
CYP4A11	0.903133	0.82854	0.984442	0.0205331
COBL	1.01483	0.770228	1.33712	0.916659
LRP1	1.07891	0.85746	1.35756	0.516986
POLDIP2	0.985606	0.658079	1.47615	0.943916
MTHFS	0.404796	0.255693	0.640846	0.000114165
SMLR1	0.946369	0.814457	1.09965	0.471698
PDZK1	1.0221	0.868555	1.20278	0.792417
GLYCTK	0.884434	0.752548	1.03943	0.136082
PRODH2	0.980716	0.880758	1.09202	0.722572
ADAM15	1.38417	1.12736	1.69947	0.00190334
DHRS4	0.793996	0.615828	1.02371	0.0752046
UGT2B10	0.927756	0.855154	1.00652	0.0712892
JTB	1.05162	0.866751	1.27592	0.609879
MDH1	1.24491	0.938311	1.6517	0.12887
SERPINA10	0.873471	0.770367	0.990373	0.0347804
DST	0.838119	0.64018	1.09726	0.198886
SLC25A3	1.44841	1.01861	2.05957	0.0391507
NAPRT	0.956574	0.778016	1.17611	0.673638
SLC9A3R1	1.49893	1.19026	1.88765	0.000580769
HMGB3	1.16648	0.996228	1.36583	0.0557458
PEMT	0.896784	0.755119	1.06503	0.214305
PCYT2	0.826491	0.652911	1.04622	0.113119
ANPEP	0.902223	0.786883	1.03447	0.140386
HAO1	0.871615	0.797083	0.953115	0.00258801
GPRC5C	1.22715	0.948077	1.58836	0.119963
ACOT13	0.889254	0.681785	1.15986	0.386537
DGAT2	0.86209	0.752264	0.987949	0.0328147
ERBB3	1.19567	0.968055	1.4768	0.0971909
OAF	0.977659	0.783022	1.22068	0.841887
CAV1	1.14236	0.944137	1.3822	0.171066
ANGPTL4	0.911157	0.815463	1.01808	0.100292
PRKAB2	1.18485	0.965236	1.45444	0.104872
HAX1	1.53752	1.14352	2.06728	0.00440224
RBP5	0.881391	0.784335	0.990457	0.0339177
ADGRV1	0.823218	0.538599	1.25824	0.368804
FOXA3	0.952935	0.84895	1.06966	0.4135
FAM114A1	1.00892	0.736409	1.38228	0.955908
SLC37A4	0.891522	0.729571	1.08942	0.261605
C6	0.860227	0.782854	0.945248	0.00174265
IL6R	0.925378	0.788992	1.08534	0.340438
SHMT2	1.35387	1.04639	1.75171	0.0211704
HSD3B7	1.05196	0.861658	1.2843	0.618803
CTSF	0.95291	0.79606	1.14067	0.599125
MTTP	1.01544	0.907155	1.13664	0.790048
UPB1	0.834188	0.75662	0.919708	0.000271792
KDELR2	1.344	0.926328	1.94999	0.119481
MRPS15	1.51803	1.13478	2.03072	0.00492951
SDC4	0.95739	0.799742	1.14611	0.635249
DHCR7	1.07482	0.899367	1.2845	0.427481
LMAN2	1.31411	0.96915	1.78186	0.0787029
PPIC	1.17127	0.920237	1.49078	0.198954
GLRX5	0.996359	0.739658	1.34215	0.980854
ENTPD5	0.954877	0.827979	1.10122	0.525664
ACMSD	0.907722	0.795692	1.03553	0.149715
CNPY2	1.37296	0.921594	2.0454	0.119115
GPR88	1.01485	0.934738	1.10183	0.725274
NFE2L1	1.00742	0.803919	1.26243	0.94882
NR2F6	1.02876	0.801653	1.3202	0.823713
AK4	1.21738	1.00533	1.47416	0.0439682
SULT1A1	0.919809	0.774017	1.09306	0.342441
CALD1	1.05281	0.810539	1.36749	0.699736
PAICS	1.51915	1.09588	2.1059	0.0120936
AGTR1	1.01121	0.859637	1.18951	0.892953
ALDH3A2	1.00474	0.828922	1.21786	0.96155
NDUFAB1	1.02344	0.768221	1.36344	0.874224
PSMC3	1.38493	0.977147	1.96288	0.0672431
SLC51A	0.880039	0.784041	0.987792	0.0301292
ENDOG	0.703857	0.533039	0.929414	0.0132833
CADM1	0.859722	0.717824	1.02967	0.100531
TSPAN6	0.932255	0.742936	1.16982	0.544724
OSGIN1	1.0536	0.929915	1.19373	0.412512
HMGCS1	1.01164	0.878723	1.16467	0.872054
PGLYRP2	0.896355	0.824618	0.974332	0.0101419
NADK2	0.844176	0.703572	1.01288	0.0684094
BPHL	0.857865	0.687336	1.0707	0.175162
CYP2C8	0.915276	0.85242	0.982767	0.0147347
ITIH4	0.999504	0.819922	1.21842	0.996079
SLC13A5	0.944794	0.860125	1.0378	0.235826
SNRPC	1.46945	1.14654	1.88331	0.00236502
PSMB2	2.00486	1.45231	2.76763	2.35394e-05
TNFRSF12A	1.15512	1.00144	1.33238	0.0477298
ACOX1	0.844182	0.680957	1.04653	0.122324
HPGD	0.990139	0.90929	1.07818	0.81963
PSMB3	1.12626	0.89348	1.4197	0.314157
NDUFV2	0.715262	0.22666	2.25712	0.567644
TMEM106C	1.55698	1.29007	1.87911	3.93906e-06
SLC25A13	0.862539	0.695032	1.07042	0.179502
RPA3	1.32604	1.02647	1.71302	0.0307768
SIL1	0.991738	0.764453	1.2866	0.950192
PAWR	1.12843	0.841011	1.51407	0.420497
LACTB2	1.09681	0.879761	1.36742	0.411447
MALSU1	0.996293	0.708851	1.40029	0.98294
FAM50A	1.40085	1.15739	1.69551	0.000538934
CREB3L3	0.958205	0.855377	1.07339	0.461048
SLC38A4	0.896011	0.816277	0.983534	0.0209363
TCEA2	0.977448	0.81829	1.16756	0.801391
MYDGF	1.25224	0.959511	1.63427	0.0977785
NIT2	0.973075	0.65911	1.4366	0.89078
MSMO1	0.956146	0.812172	1.12564	0.590184
SLC2A4RG	1.01148	0.79407	1.28842	0.926335
COPS6	1.48201	1.1171	1.96612	0.0063759
C20orf27	1.5111	1.21665	1.87681	0.000188968
ECHDC3	0.982501	0.874815	1.10344	0.765663
ESPN	0.908045	0.766581	1.07561	0.264264
MRPL2	0.927601	0.66009	1.30352	0.665054
GCSH	1.40661	0.725096	2.72868	0.312896
IL1RAP	1.08727	0.896862	1.3181	0.394335
ESRRA	1.09882	0.841157	1.43541	0.489436
ABCC3	1.17172	0.985599	1.39299	0.0725577
GLTPD2	0.917536	0.815214	1.0327	0.153698
SLC17A4	0.875435	0.759822	1.00864	0.0656312
NDUFA12	1.22744	0.859987	1.75191	0.258903
FASN	1.08896	0.955014	1.2417	0.203149
DSP	1.12485	0.937363	1.34983	0.206001
TUBB2A	1.19777	1.02511	1.3995	0.0230694
ABCB4	0.909693	0.813078	1.01779	0.0984968
QSOX1	1.02457	0.924617	1.13533	0.643007
GPLD1	0.829236	0.736706	0.933387	0.00192276
NEDD4L	1.41694	1.03894	1.93247	0.0277178
CMTM8	1.03161	0.825418	1.2893	0.784453
ALDH7A1	0.811325	0.660934	0.995936	0.0456195
PLOD1	1.42414	1.13864	1.78123	0.00195249
SDSL	0.979343	0.855932	1.12055	0.761326
TOR1AIP2	0.950568	0.728122	1.24097	0.709364
ETFA	0.938675	0.671304	1.31254	0.711388
SLC27A3	1.00963	0.857926	1.18816	0.908167
NR0B2	1.01522	0.901331	1.14351	0.803461
GBA	1.43248	1.14383	1.79398	0.00174549
HM13	1.62235	1.23982	2.1229	0.000420635
PTPRF	1.30735	1.05932	1.61345	0.0125287
FBXO17	0.931086	0.757224	1.14487	0.498353
PARD3	1.76863	1.3434	2.32846	4.82533e-05
METTL7B	1.07873	0.922266	1.26173	0.34321
UGP2	0.75822	0.616183	0.932998	0.00891605
ACSL4	1.04669	0.961766	1.13911	0.290529
KLB	0.969599	0.839792	1.11947	0.673757
PROS1	0.982802	0.829396	1.16458	0.841211
PDK4	0.862296	0.770891	0.964538	0.00955547
HTRA1	0.910533	0.800948	1.03511	0.151996
POLD2	1.26676	0.985931	1.62759	0.0644339
NDUFA6	1.14634	0.855174	1.53663	0.360982
HIBADH	0.860576	0.695743	1.06446	0.166324
XBP1	0.957883	0.766377	1.19724	0.705357
TMEM120A	1.05716	0.795858	1.40427	0.701166
YBEY	1.03103	0.816392	1.30211	0.797473
NFIC	0.89328	0.696111	1.14629	0.375113
QDPR	0.77733	0.6346	0.952162	0.0149515
AAMDC	0.959119	0.697339	1.31917	0.797441
ST6GAL1	0.851033	0.727577	0.995438	0.0436809
TRIB3	1.21727	1.0494	1.41201	0.00940921
MRPL22	1.33897	0.901092	1.98963	0.148582
PHB	1.58514	1.17311	2.14189	0.00270406
PCCB	0.793647	0.613748	1.02628	0.0780358
CPD	1.14572	0.94809	1.38456	0.159081
HSD17B4	0.876256	0.725584	1.05822	0.170007
C11orf54	0.901847	0.717513	1.13354	0.375858
MCFD2	1.20959	0.920931	1.58872	0.171362
SLC39A14	0.963058	0.816406	1.13605	0.655174
DECR2	0.794645	0.630185	1.00203	0.0520328
[truncated: 1,375 more rows]
