# Supplementary material for: Unraveling the underlying pathogenic factors driving nonalcoholic steatohepatitis and hepatocellular carcinoma: an in-depth analysis of prognostically relevant gene signatures in hepatocellular carcinoma
Source: J Transl Med. 2024 Jan 18;22:72. doi: 10.1186/s12967-024-04885-6 (PMC10795264; doi:10.1186/s12967-024-04885-6)
Supplement: Supplementary file 1 — Additional file 1: Table S1. Primers used in this study. Table S2. Expression programs detected by cNMF in each of the 32 samples, Related to Fig. 3. Table S3. Meta-programs, each derived from multiple related cNMF programs, ordered from most to least significant, Related to Fig. 4. Table S4. Gene intersection between multiple groups, Related to Fig. 7. Table S5. Results of univariate Cox regression screening, Related to Fig. 7. Table S6. Results of Lasso-COX regression screening, Related to Fig. 7. Table S7. Results of multivariate Cox regression screening, Related to Fig. 7. [file 12967_2024_4885_MOESM1_ESM.zip › Table S6_ESM.xlsx]

## Sheet: Sheet1
Table. S6 Results of Lasso-COX regression screening, Related to Figure 7
ID	futime	fustat	KPNA2	TAF3	YBX1	EIF5B	RTN3	LDHA	PLOD2	MED8	SEPHS1	G6PD
TCGA-CC-A5UC	347	1	5.39285	1.55881	6.95886	4.43645	4.37723	6.83383	3.23599	3.28475	4.34774	2.69392
TCGA-DD-AAEI	1531	0	3.19725	0.946581	6.79978	3.31707	4.45226	5.23735	2.74205	3.48157	3.77628	3.68779
TCGA-G3-A7M6	632	0	3.08408	2.57083	6.323	3.47691	4.99142	6.06981	3.81831	3.96763	4.6803	3.71609
TCGA-DD-A1EL	415	1	4.45862	2.24248	7.54254	5.14305	5.58473	7.12459	4.75228	4.55764	5.50446	6.64164
TCGA-DD-A4NB	989	0	2.31444	1.62947	5.97264	3.42137	4.48947	6.84365	3.69417	3.02899	3.90333	3.80317
TCGA-DD-A39Y	171	1	4.32297	1.54927	8.15028	4.5625	6.17212	7.75228	4.48586	4.92818	3.98238	7.14014
TCGA-DD-AAC8	16	1	2.94506	1.68311	6.35862	3.81306	4.58569	7.04205	3.91334	3.75615	3.37619	4.97172
TCGA-DD-AACG	469	1	3.74832	1.36949	7.09491	4.80802	5.09745	6.46784	3.9635	4.50795	3.58098	4.56339
TCGA-2Y-A9HA	36	1	2.79714	1.82306	6.51453	3.56716	4.7283	6.38205	4.98721	3.93361	4.25158	4.68568
TCGA-DD-AAVQ	2728	0	3.43101	1.44837	5.80487	3.20391	4.30533	5.5011	2.64964	3.53726	3.83888	3.0614
TCGA-CC-A3M9	300	1	5.42777	2.17808	8.10253	5.12406	4.12919	8.12034	5.37903	4.79433	3.9002	5.16111
TCGA-FV-A23B	1852	1	3.33805	1.69942	5.14061	3.9601	4.45873	5.86624	3.48281	3.08549	4.27711	2.168
TCGA-DD-A1EJ	1005	1	3.98538	1.94591	7.18612	3.62357	4.62835	7.9194	5.60187	4.7752	4.88494	4.55423
TCGA-CC-A5UE	272	1	4.48194	1.88456	7.66467	4.27953	5.64284	7.22175	3.67685	5.17428	4.41	7.19084
TCGA-DD-A4ND	2746	0	3.3721	1.5361	6.3031	3.63778	3.90093	6.77184	3.98023	3.57187	3.99995	2.61897
TCGA-DD-A4NV	2398	0	2.33322	1.62476	5.767	3.01125	4.5955	6.69006	3.7076	3.49674	3.53877	2.0274
TCGA-EP-A3RK	363	0	3.73468	1.53536	6.21175	3.76231	4.38067	6.28787	3.70759	4.33213	3.89004	3.62267
TCGA-DD-AAW3	1633	0	2.60992	1.31086	6.01037	3.61452	3.96332	6.1403	3.30426	3.8014	3.31088	2.23076
TCGA-DD-AADD	1231	0	3.80772	1.76137	6.99002	3.77105	4.90954	5.31335	4.10109	4.03285	4.36318	3.41147
TCGA-2Y-A9H7	1168	0	3.06493	1.49442	5.23384	3.30562	4.67434	5.73737	3.21402	3.34419	4.1738	2.21266
TCGA-DD-AADB	1242	0	4.35146	2.09805	6.58163	4.17767	5.19141	6.75645	4.41932	3.498	4.48256	5.03782
TCGA-XR-A8TF	693	1	3.01961	1.68307	6.77301	3.73292	3.89815	5.48649	2.22284	4.37988	4.51329	1.61659
TCGA-DD-AAD1	564	0	3.03386	1.8067	6.37825	3.43608	4.3512	6.53322	3.47647	3.50959	3.96304	2.90783
TCGA-UB-A7MF	214	1	3.00099	1.75578	6.46932	3.68045	4.70395	6.99672	3.88843	4.22281	4.39157	3.82541
TCGA-RC-A7SH	468	0	3.06626	1.03351	4.43504	3.39791	4.6859	5.81966	3.99458	3.98086	4.35224	2.64129
TCGA-DD-AACV	1531	0	3.73698	1.73903	5.97846	3.389	4.04009	5.51065	3.02701	4.12164	4.02596	2.39353
TCGA-HP-A5MZ	91	1	2.73116	1.39182	6.06709	2.47763	3.9693	5.98434	3.15822	3.47957	3.52278	3.89514
TCGA-DD-AADY	555	0	2.60455	1.95379	5.56236	3.9037	4.01802	6.53899	3.12966	3.22199	4.36956	1.08434
TCGA-LG-A9QC	425	0	3.1523	1.88901	5.44839	3.54964	4.72416	6.97003	0.302641	3.10315	4.08776	1.54592
TCGA-G3-A25X	1779	0	4.02192	2.27358	6.91475	5.04449	4.7116	6.83969	4.72808	4.31487	4.17193	2.85951
TCGA-G3-A7M7	361	0	2.61039	0.886199	6.66758	3.24805	4.72943	6.73035	3.06388	3.5855	3.97304	1.92448
TCGA-DD-AAD5	1345	0	4.44766	2.23327	7.09433	4.04522	4.63676	7.39698	4.45801	4.04738	4.45187	6.9093
TCGA-DD-AAVW	2317	0	2.99966	1.49682	5.7752	3.76353	4.4693	6.08673	3.56202	3.11272	3.72246	2.48604
TCGA-RG-A7D4	1098	0	4.14124	1.53799	6.60395	4.16247	4.43431	6.1413	3.41124	3.97509	3.9623	4.43762
TCGA-BW-A5NQ	1	0	4.85672	1.66816	7.56649	3.93845	5.56087	6.73031	4.31561	4.30425	3.81387	4.32212
TCGA-ZP-A9D0	1091	0	1.77749	1.16105	5.47406	3.21681	3.43792	6.04149	2.66966	2.7567	3.95881	1.38703
TCGA-DD-AADQ	436	0	2.58664	0.797428	6.14709	3.45568	4.70931	7.02079	2.33076	3.73941	3.40162	1.89619
TCGA-DD-AAVZ	1900	0	3.60267	1.20621	5.73627	4.00895	4.20603	6.59237	3.55602	3.1989	4.12073	1.70788
TCGA-G3-A25T	1553	0	3.22976	1.47508	7.23271	5.22303	5.14452	6.5505	2.18276	3.66705	4.2143	3.64242
TCGA-ZP-A9CY	782	0	2.01046	1.28238	5.83128	3.10928	4.49265	6.55303	3.62658	3.35211	3.40685	1.56491
TCGA-DD-AACD	381	1	2.38756	0.856946	5.92217	3.71827	3.92349	6.58078	2.73909	4.01657	3.56188	2.16353
TCGA-G3-A7M8	430	0	1.7924	1.23395	5.94269	3.16543	4.08586	5.85483	1.45628	3.51345	3.56619	1.43488
TCGA-G3-A6UC	671	0	1.62457	1.49902	5.57474	3.42213	3.93966	5.75804	1.87645	3.26332	3.57867	1.94448
TCGA-DD-AADM	12	1	3.01482	1.03274	6.16863	3.56042	4.42844	6.19133	2.18891	4.09624	3.61562	2.73606
TCGA-KR-A7K7	951	0	3.52454	1.33377	6.19675	4.34277	4.03097	5.78344	2.29963	4.00801	3.51482	4.70466
TCGA-ED-A627	423	0	2.41795	1.78944	6.33937	3.2531	4.30452	6.93477	3.59438	3.51988	3.59667	2.63606
TCGA-RC-A7SK	472	0	2.22654	1.15821	6.57536	3.40256	5.03084	6.83331	2.98586	3.35692	4.20829	2.54488
TCGA-DD-A3A8	11	1	1.89747	1.09734	6.09353	3.32517	3.67996	5.90588	3.40745	3.08362	3.64094	1.38863
TCGA-WX-AA46	756	0	1.87275	1.40343	5.68242	2.93636	3.85392	6.519	2.94486	3.45799	3.30875	0.999278
TCGA-DD-A4NP	3308	0	1.41857	1.14796	5.55933	3.43339	4.09858	6.68303	3.66736	3.21411	3.50076	1.31214
TCGA-DD-A39V	643	1	2.82849	1.52792	6.61812	5.02857	4.46512	6.10842	2.40904	4.14673	3.38641	4.45657
TCGA-DD-AADV	574	0	3.01635	1.77989	6.34757	3.53498	4.82527	6.10033	3.61223	3.77892	4.10637	3.53176
TCGA-FV-A3I1	247	1	3.53066	1.72413	6.72709	3.94252	5.4333	6.62226	4.32198	3.93037	4.18992	5.12956
TCGA-G3-A3CI	180	0	1.66476	1.07176	5.93993	2.93289	4.2642	7.05453	1.27286	2.87104	3.44872	1.90323
TCGA-ED-A5KG	854	0	3.50665	2.6081	6.38068	4.20267	4.61063	6.17483	3.25479	3.71655	4.36715	3.41141
TCGA-BD-A3EP	409	0	3.31197	1.82175	6.41066	3.41139	4.95818	6.82893	3.68874	3.95373	3.82998	4.00652
TCGA-DD-AAVY	1970	0	1.9552	1.36827	6.4238	3.60211	3.91022	5.81479	2.61042	3.66917	3.67486	2.46655
TCGA-DD-AACU	1567	0	2.74423	1.48006	6.79339	3.72715	4.97032	6.77455	4.08228	4.7544	3.65733	3.62909
TCGA-DD-AADI	1085	0	2.93348	1.33434	5.98376	3.94544	4.61072	5.36832	2.61676	3.90917	3.91253	2.30976
TCGA-DD-AACA	2301	0	3.83308	2.12211	6.53311	3.48269	4.88607	5.73537	3.73699	4.2588	3.55498	2.72892
TCGA-CC-A8HU	344	1	4.10793	2.79173	6.94834	3.53758	4.66749	6.56792	3.8963	4.4327	5.4403	3.76043
TCGA-DD-AAD6	672	0	3.19328	1.24902	6.09894	3.63522	3.34361	4.90836	3.47414	3.65006	3.09616	5.45698
TCGA-G3-A25Z	655	0	3.16989	0.956131	6.20625	4.13518	3.352	6.73726	2.60379	3.80152	3.55524	2.24738
TCGA-5C-AAPD	20	0	3.81167	1.63974	6.41942	3.79868	4.14671	4.90708	3.1533	4.91802	4.44954	4.95679
TCGA-DD-A4NS	2456	1	2.3825	1.69782	6.21315	3.22228	4.24586	6.0662	3.71174	3.38946	3.71304	3.46704
TCGA-GJ-A9DB	67	1	2.98836	1.62677	6.25964	3.09229	4.98661	6.64016	4.0249	3.74389	3.7718	3.45724
TCGA-XR-A8TE	925	0	2.22135	1.65439	5.99328	3.76058	4.3042	6.29306	4.35916	4.01223	3.5523	2.43896
TCGA-DD-AAEA	575	0	2.90895	1.36765	5.88667	3.71608	4.85437	5.29799	3.46425	4.49215	4.07038	3.59203
TCGA-DD-A4NL	1711	0	1.55567	1.08536	5.44007	2.792	4.20992	6.36878	2.76534	2.99386	3.03752	1.21089
TCGA-4R-AA8I	262	1	3.13129	1.43307	6.21803	3.50308	4.96661	6.19767	3.23488	4.18491	3.56611	1.77825
TCGA-YA-A8S7	412	1	3.60234	2.24376	7.3518	3.95394	4.77567	6.80031	4.97018	3.99379	4.72681	7.88302
TCGA-G3-AAUZ	480	0	2.5429	1.25568	5.71972	3.20632	4.54336	5.63037	2.68594	3.63447	3.52676	1.41824
TCGA-K7-A5RG	519	0	3.62734	1.59235	6.46468	3.85084	4.96868	5.98866	3.1161	4.13388	3.37441	3.83111
TCGA-DD-AACT	1562	0	2.43197	0.984115	5.67681	2.8577	3.66657	5.704	3.04551	3.53011	3.10829	1.51359
TCGA-DD-A73F	1085	0	3.16087	1.52857	5.94915	3.12783	4.69321	6.18535	3.24021	3.79384	3.86436	2.62553
TCGA-FV-A4ZQ	12	0	4.08062	1.88116	7.27353	3.8545	4.75742	7.69616	4.41338	4.00122	4.59384	3.70308
TCGA-NI-A4U2	1791	1	2.72997	0.852478	6.28424	3.5136	4.85653	6.08831	3.21076	3.45541	3.53926	1.34216
TCGA-CC-A3MA	303	1	4.38255	3.46776	7.14142	5.069	5.76321	5.86921	3.09271	3.84626	5.36906	4.73219
TCGA-DD-AADW	587	0	3.97091	2.68228	5.98338	3.38823	5.17248	6.07276	4.27704	3.48891	4.925	3.1775
TCGA-DD-A1EG	1372	1	3.19406	1.25858	6.86103	4.47514	4.8755	6.26863	3.53691	3.65251	4.0049	4.30434
TCGA-CC-5259	250	0	2.81083	1.36188	5.68828	5.19978	5.09966	7.25694	4.36219	3.16545	3.7955	2.19837
TCGA-DD-AAD3	1295	0	2.4294	1.48104	6.3595	3.07924	4.27592	5.95503	3.86079	3.59366	3.55472	1.96196
TCGA-BC-A8YO	562	0	4.25686	2.31716	6.48744	3.88763	4.54977	7.35337	5.32483	3.89673	4.44203	6.23497
TCGA-CC-A8HV	279	1	3.28242	1.78501	6.03826	4.05069	5.69627	6.50046	4.35452	4.16927	4.51927	5.13235
TCGA-GJ-A6C0	31	1	3.99847	1.52331	5.65857	3.50251	5.42427	7.2755	4.90551	3.69557	4.06091	2.58063
TCGA-DD-A73A	728	0	2.37787	1.20783	6.26469	3.07757	3.89841	5.96906	3.1429	3.55643	3.6203	2.61044
TCGA-MI-A75G	698	0	3.14127	1.30258	5.63875	3.56007	4.4047	6.04448	3.52507	3.8827	3.88018	2.33503
TCGA-G3-AAV2	372	0	1.88671	1.13442	6.18257	3.20486	3.53176	5.50626	2.79346	3.22903	3.30759	2.53613
TCGA-DD-AAE1	552	0	2.67879	1.2587	5.60246	3.12484	4.26415	5.83004	4.00136	3.40359	3.81674	2.4881
TCGA-CC-A3MB	315	1	4.37675	2.68715	6.26482	4.35956	5.35833	7.09378	4.45686	3.92756	5.2955	4.3857
TCGA-DD-A4NR	9	1	4.00362	1.43226	6.83779	3.5279	4.52038	6.72589	3.69622	4.24447	4.11645	4.13072
TCGA-DD-A3A4	612	1	2.92066	1.22052	6.46019	3.53219	4.28762	7.54715	3.19846	3.16818	4.20589	0.938248
TCGA-DD-AACL	107	1	4.75544	1.84097	7.84175	3.9063	5.24322	7.36196	4.72557	4.9668	4.89178	5.72563
TCGA-UB-A7MA	848	0	4.13625	2.15017	6.54702	3.82779	4.70028	5.71079	3.56007	3.54596	4.7966	2.58063
TCGA-DD-AADU	554	0	1.45096	0.988485	5.31742	3.75573	3.49891	4.54313	2.5907	3.30958	2.78862	1.8677
TCGA-CC-A9FU	1	0	3.86186	2.19112	7.03723	3.45435	5.32871	7.08275	5.03563	5.10605	5.42881	4.087
TCGA-KR-A7K2	829	0	1.85124	0.97944	5.56442	2.83101	3.78172	5.16797	2.63939	3.6847	3.68723	1.71008
TCGA-CC-A8HS	300	1	3.50489	2.5117	5.94918	3.8749	5.72407	5.65793	4.7906	3.91589	4.73299	2.404
TCGA-DD-A3A3	535	1	2.84119	0.629007	6.70128	2.7025	4.09977	6.36082	3.72285	3.52218	2.90047	1.86699
TCGA-DD-AACO	1876	0	2.19027	1.13119	5.81847	4.01368	5.19027	5.01242	2.81418	4.16636	3.59833	2.6638
TCGA-RC-A6M4	22	0	2.36991	1.31539	6.30696	3.75723	4.02313	5.67214	2.02843	3.44446	3.55715	1.3221
TCGA-UB-AA0U	327	0	3.19714	1.59441	6.15721	3.56984	4.83364	6.17028	4.3619	3.93229	4.15543	1.88916
TCGA-G3-A5SM	520	0	2.78555	1.43781	6.0509	3.46979	4.67119	6.98145	2.98892	3.56361	4.01822	2.6986
TCGA-DD-A39Z	601	1	2.83944	1.27155	6.32739	4.2033	4.30376	6.17955	3.02223	4.13605	3.89705	1.94688
TCGA-DD-A4NG	802	1	2.78647	1.80298	4.86124	3.59432	4.5031	7.15021	4.76772	2.67342	3.87365	1.40822
TCGA-CC-A7IF	649	1	3.19365	1.48063	5.82192	3.59948	5.32215	5.9761	3.70545	3.54839	4.10748	1.81779
TCGA-DD-AACQ	432	1	1.88166	1.36177	5.77645	2.68952	4.76323	6.41654	3.53147	4.05903	3.79842	3.30587
TCGA-ED-A8O5	406	0	2.8264	1.59302	5.60296	3.19802	4.52143	5.92846	4.17558	2.5741	4.08865	1.9555
TCGA-BC-A69H	444	0	4.08758	1.26538	7.20465	3.78251	4.52396	7.62157	4.70664	4.42628	4.31781	5.26745
TCGA-DD-AAEE	810	0	3.1108	1.31863	6.08105	3.71589	4.79899	5.64314	2.85134	3.96804	3.77557	1.96151
TCGA-ED-A7PY	390	0	2.63003	1.32682	4.90919	4.39835	4.15035	5.40309	3.30584	3.50172	4.01789	1.7777
TCGA-DD-AADL	636	0	3.04958	1.45075	6.361	3.26311	5.10985	6.37423	4.07747	4.21551	3.97166	2.25096
TCGA-G3-AAV3	412	0	3.13993	1.38001	6.34691	3.54445	4.31447	5.31105	2.81711	3.68131	3.64185	2.91848
TCGA-CC-A7IL	278	1	3.08498	1.34125	5.92206	3.23564	4.45371	6.34251	2.20492	3.30601	3.73836	2.02045
TCGA-CC-A7II	399	0	5.06543	1.74717	8.37659	4.12381	5.0006	7.9225	3.31419	4.27624	4.34228	3.8631
TCGA-WX-AA44	615	0	2.70354	1.61032	5.50029	3.10677	5.23999	5.13354	4.77129	4.09302	4.47686	4.65429
TCGA-G3-A25Y	452	1	3.67527	1.94823	6.57696	4.6226	4.99641	6.71637	3.32196	4.12424	4.37536	2.93766
TCGA-G3-A3CH	780	0	2.76116	1.59994	6.01293	3.71049	4.77497	6.00018	4.03957	3.38622	4.1251	1.86152
TCGA-G3-A5SL	621	0	2.91462	1.27208	6.11196	3.26542	4.01009	6.04086	3.52831	3.00772	3.70914	1.55016
TCGA-DD-AAEG	719	0	2.7395	1.65334	6.44581	3.30599	4.40669	6.80976	3.19115	4.17337	3.72181	2.08546
TCGA-BC-A5W4	547	1	2.68019	1.1995	6.48298	4.17237	4.76508	6.35216	2.88358	4.57488	3.99615	2.1112
TCGA-5C-A9VH	322	0	2.90689	1.54384	5.45857	3.31464	4.64313	5.80517	3.00515	3.28862	3.73399	2.69276
TCGA-FV-A496	10	0	2.47116	1.46111	6.08405	3.47884	5.20977	5.94268	3.02286	3.7198	3.4233	3.97267
TCGA-5R-AA1D	449	0	2.00047	1.50706	6.20619	3.23195	4.08549	6.77257	3.8367	2.99375	3.70165	2.45901
TCGA-FV-A4ZP	2486	1	3.47753	1.96617	6.30973	4.65413	4.29191	5.6216	2.52419	3.93801	3.93459	5.46443
TCGA-QA-A7B7	94	0	4.21387	1.30638	6.0496	3.61022	5.01321	6.53772	3.86304	4.60152	3.40369	3.80344
TCGA-ED-A4XI	819	0	1.58751	1.48913	5.98134	3.22672	4.06705	5.80428	3.1516	3.29815	3.45544	2.21627
TCGA-MR-A520	229	0	1.55533	0.791022	5.96626	2.7806	4.15943	6.54248	2.02556	2.83269	3.60921	1.30743
TCGA-G3-A5SK	744	0	1.84611	0.983897	5.41338	2.5035	3.85014	6.68621	3.2105	3.10056	3.06411	0.884793
TCGA-WQ-AB4B	395	0	2.42503	1.17121	5.89697	3.8936	4.69007	6.15295	2.84127	3.81922	3.6329	1.91724
TCGA-DD-AAW1	1989	0	1.78543	1.0345	5.94312	3.18204	4.12833	5.66738	2.38888	3.05196	3.05719	2.07142
TCGA-DD-AAVV	2455	0	2.94435	1.52311	6.29209	3.50163	4.61173	6.21027	3.0844	4.33814	3.76169	3.18553
TCGA-DD-AACX	170	0	3.92328	1.55095	6.41034	3.39821	5.24718	7.25032	4.17264	4.01142	3.57918	3.91214
TCGA-2Y-A9H9	697	0	2.77379	0.913952	5.69339	2.89616	4.59801	6.61867	2.25698	3.58764	3.73412	1.60369
TCGA-DD-AADJ	1066	0	2.77256	0.897318	5.23317	3.60834	4.25931	5.54294	1.92018	3.18965	3.59326	3.48478
TCGA-EP-A2KA	627	1	2.71892	1.26291	6.21566	3.80765	3.92366	6.42443	3.83993	4.25048	4.19845	5.40822
TCGA-ZS-A9CF	2412	0	3.45314	1.50559	6.05169	3.27913	4.93268	6.25413	3.33493	3.45602	3.43828	1.95788
TCGA-G3-A5SJ	698	0	3.36614	1.97955	7.40463	3.22615	4.22589	6.06499	4.54345	4.64134	4.15182	4.16684
TCGA-DD-AADR	2028	0	3.83275	1.01285	5.91005	4.1458	4.97139	6.21562	3.18255	3.4322	3.66097	3.77518
TCGA-ED-A7XO	427	0	3.33125	1.67861	6.56566	3.01071	3.73495	5.98113	2.99088	3.85749	3.77621	2.29078
TCGA-LG-A6GG	387	0	3.22294	1.25266	6.11811	3.76852	5.06699	7.3525	3.24963	3.94397	3.61105	2.07252
TCGA-DD-A4NA	1008	0	2.44615	1.74528	6.39456	4.24465	5.01462	8.03031	4.58368	3.86962	4.14688	3.28908
TCGA-T1-A6J8	23	0	2.8827	1.17817	6.42555	3.29834	4.76501	6.81456	2.77028	3.97474	3.8967	2.62569
TCGA-WX-AA47	556	1	1.98433	0.93463	5.95758	4.11318	4.21968	7.20791	1.72255	3.44446	3.13346	3.45778
TCGA-ED-A97K	6	0	3.12504	1.65044	5.92087	3.88358	5.35268	7.17919	4.18144	3.18712	3.18902	3.80883
TCGA-DD-AADO	453	0	3.13822	1.14744	6.11912	3.44074	4.48176	5.55594	3.22782	4.27717	3.33621	3.28573
TCGA-DD-A73G	3478	0	1.46362	0.947255	5.62267	3.28602	3.80288	5.09509	1.18542	3.86911	4.41144	2.22746
TCGA-CC-A8HT	140	1	4.58605	2.1574	6.82661	4.11279	5.21015	7.42325	4.65742	5.06305	4.8907	5.70621
TCGA-FV-A2QR	581	1	3.38332	1.58092	5.67898	3.43308	4.86769	6.37403	2.58354	4.21213	3.62049	2.23358
TCGA-ZP-A9D2	765	1	4.2709	2.23472	7.05892	4.29487	6.16422	5.7926	4.36912	4.73593	4.30669	4.96268
TCGA-CC-A7IH	365	0	2.28116	1.89379	6.37098	3.534	3.79694	6.08724	3.69179	3.73997	4.5005	2.40414
TCGA-CC-A9FV	1	0	2.60407	1.74326	7.23577	3.38677	4.92154	5.0631	3.50965	3.4489	4.00157	3.82557
TCGA-5C-A9VG	328	0	4.02956	1.60876	7.26847	3.46021	3.95489	6.43273	3.18971	4.16743	4.57915	2.52103
TCGA-2Y-A9H1	1229	1	2.0466	0.793105	5.86611	3.26203	3.71775	5.16524	2.16324	3.82807	2.89375	2.222
TCGA-ED-A66X	406	0	4.25795	1.71273	6.18248	3.71125	4.22081	6.03522	3.40429	3.59842	4.36846	3.2177
TCGA-UB-A7MD	52	1	3.40958	1.49575	6.86531	3.66717	5.03156	6.30572	3.64592	4.27079	3.82478	4.12205
TCGA-DD-AACH	195	1	4.35614	1.96033	6.45264	3.61225	5.49054	7.83958	4.39604	3.9703	3.97759	5.84457
TCGA-EP-A26S	608	0	2.03742	1.64094	5.55912	3.8404	4.40503	5.57691	2.55058	3.30759	4.49561	1.18998
TCGA-DD-AADG	1145	0	2.29384	1.2664	5.82446	3.25184	4.16019	5.62935	2.14991	3.39112	3.41556	1.66807
TCGA-DD-A4NO	2245	0	3.02728	1.18396	5.66026	3.89084	4.58761	6.94465	2.72255	3.60933	3.46078	1.95684
TCGA-2Y-A9H6	357	0	1.85192	1.15956	5.41667	2.89441	4.12289	4.70756	1.63106	3.26482	3.96557	1.84595
TCGA-DD-AACF	365	1	3.18723	1.43023	6.11347	3.53255	4.70417	6.23895	2.66371	4.08267	3.62488	1.51642
TCGA-2Y-A9H2	1731	0	3.33518	2.10969	7.06547	3.68718	4.5485	6.41881	1.15478	4.04305	4.00678	4.58171
TCGA-DD-AAE3	566	0	1.69354	0.942083	5.75639	3.12216	3.86411	4.85251	1.29596	3.21448	3.44554	1.4092
TCGA-MI-A75I	630	0	3.92566	1.27035	6.67924	3.55846	5.74572	6.58549	4.38509	4.0802	4.12255	3.94771
TCGA-DD-AADN	898	0	3.23807	0.841893	6.6639	2.82812	4.38151	5.84907	3.40652	4.32503	3.45635	5.17631
TCGA-DD-AAE2	638	0	2.59398	1.71699	5.87542	3.36043	4.34779	5.38749	3.38463	3.70592	3.1331	2.10581
TCGA-DD-AAVP	2752	0	2.70359	1.12578	6.32305	3.51226	4.10984	5.77968	1.11317	3.98371	3.70804	2.91376
TCGA-DD-A1EK	558	1	2.8719	1.52135	5.68187	3.17274	5.45927	7.19269	4.75687	3.34002	3.64991	2.66553
TCGA-G3-A3CK	585	0	2.73693	1.26664	5.92864	4.12761	4.37631	6.49732	3.5366	3.58423	3.3758	2.06595
TCGA-DD-AAVU	2202	0	3.10308	0.63988	6.48263	3.85295	5.21404	6.67574	1.63222	3.59136	3.42114	3.85619
TCGA-HP-A5N0	752	1	1.49948	1.4261	6.0476	3.0552	3.98433	5.64887	2.81699	3.70364	3.65297	1.62821
TCGA-XR-A8TD	1030	0	4.27702	1.54008	6.37246	3.3537	4.84172	6.65569	4.94783	4.09726	3.98913	3.37035
TCGA-CC-A5UD	304	1	4.55525	2.61666	6.36954	4.81961	5.57215	5.4254	4.9313	3.87128	5.45034	7.2053
TCGA-DD-A4NH	917	0	4.30312	1.99483	5.30302	3.175	5.76765	7.08675	5.26174	3.71137	4.3635	2.64708
TCGA-DD-AADC	425	1	5.48827	2.34999	8.40679	4.21486	5.70516	6.36049	5.26245	5.13088	4.44679	3.99114
TCGA-ZS-A9CD	1386	1	2.56452	0.95836	6.31655	2.92168	4.58017	6.57119	3.0176	3.74559	3.5697	3.04708
TCGA-FV-A2QQ	729	0	2.76515	1.06619	5.96805	3.55937	4.03517	5.96844	2.86009	3.3349	3.83358	2.43717
TCGA-DD-AADK	1049	0	2.99702	1.0273	5.30542	3.26586	4.48027	5.94829	3.35984	3.1208	3.2071	1.79743
TCGA-DD-AAE6	141	0	3.20627	1.19036	5.40337	3.62974	4.37322	6.04854	3.05814	4.58632	4.39664	4.0623
TCGA-DD-AAE7	644	0	2.0027	1.09599	6.17837	3.3189	3.99067	5.81722	2.20749	3.45704	3.1941	1.4461
TCGA-DD-A73E	44	0	2.26129	1.54057	6.08106	3.89993	5.09171	5.64425	3.36043	3.67428	3.75964	2.42739
TCGA-DD-A3A2	2131	1	1.41262	1.21971	5.7577	3.77191	4.02469	5.60607	2.25105	3.18922	4.01374	0.879941
TCGA-EP-A2KC	19	1	2.8696	1.39254	5.87949	3.83988	4.4734	5.44953	2.90084	3.22615	3.76193	3.41105
TCGA-K7-A5RF	631	0	1.78165	1.28936	5.47733	3.13806	3.88308	5.90185	2.62863	3.36118	3.22016	1.62574
TCGA-G3-AAV6	65	1	3.9531	1.56774	6.06868	3.94923	4.41153	5.95522	3.46727	3.90215	4.69683	3.31762
TCGA-DD-AAED	763	0	1.72775	1.35609	5.68227	4.40801	5.36794	6.8285	4.90907	4.51179	4.0077	1.66671
TCGA-DD-A4NK	1210	1	2.03288	1.29372	5.29119	3.3658	3.57214	6.41707	1.98419	3.13297	3.51254	1.43045
TCGA-G3-A5SI	768	1	4.33877	1.44233	6.47864	3.17722	5.15592	6.17969	3.12725	4.18728	3.53653	1.64016
TCGA-MI-A75C	291	0	2.53302	0.999639	6.41517	3.78674	4.16254	6.68451	3.71331	3.91694	3.58931	4.88771
TCGA-DD-AACC	1685	1	2.91458	1.0552	6.76739	3.23655	4.22196	6.93493	2.9942	4.14833	3.2689	2.80634
TCGA-MR-A8JO	330	0	2.42812	2.04639	6.44983	3.50673	4.31383	6.89407	2.53341	3.41627	3.88066	3.4988
TCGA-ED-A7XP	400	0	3.41022	1.70942	6.97037	3.99345	5.26341	6.46354	3.64666	4.08154	3.52656	3.50042
TCGA-2Y-A9GY	757	1	4.58611	2.0229	7.42684	4.79249	5.2458	7.4582	3.92419	5.04824	4.31848	7.08324
TCGA-DD-AAE0	555	0	3.9169	1.71896	6.42405	3.73493	6.44385	6.06203	2.45675	4.22927	4.3851	3.12818
TCGA-DD-A4NN	899	1	3.95064	1.98943	5.62917	3.97671	3.36737	7.04937	3.52337	3.74129	4.23547	2.66571
TCGA-ZP-A9D1	21	0	2.62319	1.39155	5.53542	3.99772	4.24171	6.68443	2.67437	3.00065	3.6314	1.88033
TCGA-CC-A9FW	248	0	3.57402	2.03938	5.92496	3.39429	4.56181	7.33963	4.48024	3.57311	4.15385	3.23773
TCGA-G3-AAV5	354	0	3.57417	1.33942	7.09422	3.73036	4.40742	6.24348	3.36747	4.17946	4.24805	5.47536
TCGA-DD-AAVS	1823	0	3.47331	1.59636	5.58939	3.75573	4.09841	5.34578	3.01234	3.48081	4.13503	2.48259
TCGA-2Y-A9GZ	848	1	2.40694	1.41197	5.74105	2.8185	4.43926	6.3794	2.18812	3.34079	3.46107	1.77248
TCGA-BD-A2L6	1363	0	2.87293	1.54399	5.85089	4.08463	4.7008	5.9473	3.4119	3.56411	3.86826	1.71866
TCGA-DD-A1ED	2301	0	1.50437	1.11477	5.39102	2.72836	4.02334	6.86481	3.14357	2.85553	3.35103	1.16941
TCGA-O8-A75V	538	0	3.29212	0.941557	6.10351	3.29381	4.24935	5.85224	2.90595	3.89857	3.4226	3.19758
TCGA-2Y-A9H4	1452	0	2.36743	0.989066	6.06158	2.7695	5.42934	5.15347	2.41235	3.75451	3.93706	2.75828
TCGA-G3-AAV7	361	0	5.44605	2.27423	7.30099	3.80612	5.09237	6.95149	5.68533	4.80729	5.1454	5.68774
TCGA-DD-A39W	827	1	2.35377	1.88924	6.19551	4.12174	4.32992	6.199	3.12694	3.78353	3.71788	1.97743
TCGA-ZS-A9CE	1241	0	2.21928	1.16672	5.95198	3.25841	4.27364	6.32104	1.81717	3.76618	3.93991	0.955536
TCGA-ZP-A9CV	1088	1	2.96075	1.41862	5.74632	3.35721	4.09892	6.2289	2.86213	3.99769	3.4803	2.48396
TCGA-DD-AACW	1424	0	3.40984	1.41327	5.66914	3.92745	4.24086	6.2495	3.48785	3.30162	3.83294	2.85208
TCGA-FV-A3R2	194	1	3.29675	1.63534	6.74453	4.10538	5.19967	6.84671	4.32455	4.3202	4.16981	2.75683
TCGA-DD-AAVX	1718	0	2.26096	1.06267	6.19814	3.63454	4.10332	7.09244	1.78919	3.42109	3.31278	2.75598
TCGA-EP-A3JL	303	0	2.92708	1.1783	6.24698	3.61207	3.79595	5.56016	2.28889	3.56329	3.87286	3.57433
TCGA-G3-A7M9	56	1	5.18893	2.48921	8.14481	4.22748	4.95861	7.34108	5.00322	5.19689	4.9977	5.27205
TCGA-DD-AACS	1804	0	3.68109	1.73565	5.56102	3.58281	5.29145	5.18879	4.31163	4.16367	3.73201	2.29608
TCGA-DD-AADF	115	1	3.85086	1.64667	5.71521	3.7284	4.81674	6.21897	2.21061	4.41618	4.41617	2.7043
TCGA-BC-A3KG	680	0	3.82057	2.39747	6.11982	4.35314	5.41398	6.19373	5.29461	4.55115	4.6453	3.08863
TCGA-DD-AACE	2184	0	2.49777	1.50498	6.19046	2.85374	4.45951	5.17912	2.78553	3.61826	3.35147	2.0624
TCGA-DD-AACB	2324	0	3.31473	1.6841	7.50749	4.39045	4.90888	6.47465	3.99403	4.29745	4.04003	5.34519
TCGA-DD-AACY	1450	0	2.10195	1.06922	5.6132	2.52802	3.80451	6.31383	2.6618	3.58413	3.5296	1.91261
TCGA-DD-A3A9	931	1	2.69513	1.58972	5.88998	4.17093	4.1721	6.74903	4.3134	3.72581	4.15063	2.59641
TCGA-BC-A69I	387	0	2.28502	0.97563	6.08469	3.26001	4.03622	6.99866	2.69466	3.46217	3.54423	1.89709
TCGA-DD-AADA	1233	0	1.3309	1.21344	5.85491	3.61383	4.08472	5.84452	3.62997	3.5679	3.03157	1.90943
TCGA-BC-A217	1397	1	4.02759	1.90808	6.32994	3.19335	5.21619	6.88483	3.56907	4.56417	4.22953	3.05075
TCGA-CC-A3MC	363	0	3.76865	1.60753	6.51979	3.74513	4.83271	6.3887	4.43323	3.48487	3.39439	5.0867
TCGA-RC-A7S9	640	0	3.35782	1.36938	6.47214	3.17541	5.27023	6.8154	3.28503	3.8175	3.99995	3.2114
TCGA-CC-A7IK	262	1	3.85071	1.92869	7.26325	4.39769	4.75232	4.07427	3.66925	4.20298	4.00014	5.04945
TCGA-5R-AAAM	46	1	2.19065	1.41284	6.26053	3.05664	4.4051	6.52537	2.9489	3.46333	3.49641	2.13868
TCGA-DD-AACP	415	0	4.43938	1.84716	7.10825	4.03523	4.47247	7.0311	4.40413	3.66108	4.11984	4.15723
TCGA-MI-A75E	507	0	2.94879	1.01543	6.06105	3.15635	4.26989	6.5585	2.48362	3.69104	3.54103	2.78264
TCGA-DD-A39X	1694	1	2.37601	1.60923	6.89372	4.53448	4.08041	5.70327	2.27187	4.12349	3.97972	3.40538
TCGA-DD-A4NJ	928	0	3.86746	2.09903	6.18429	3.36818	5.32146	6.62741	4.20181	3.75048	4.10837	2.95127
TCGA-WQ-A9G7	30	0	3.89368	0.907814	5.72328	3.63994	5.35583	6.21948	2.18272	3.57632	3.80909	4.38566
TCGA-DD-AA3A	410	1	3.90636	2.46216	7.50512	4.35646	5.21649	7.02853	3.01539	4.33224	4.83548	5.03223
TCGA-ED-A66Y	296	1	3.03415	2.01885	6.09136	3.21796	4.99774	5.99255	4.06845	3.69414	3.91231	4.34478
TCGA-DD-AAD0	137	0	3.41016	1.44255	5.21109	3.45294	4.63402	7.07051	5.25032	2.84191	3.40301	2.03168
TCGA-G3-A25S	416	1	4.22623	1.7827	6.28039	4.90731	4.47708	7.57739	2.98981	4.86421	3.7407	4.78269
TCGA-2Y-A9H8	633	1	2.6814	1.51657	6.20706	2.93693	5.13497	7.12484	2.549	3.88355	4.25262	2.89051
TCGA-BD-A3ER	1115	0	2.76666	1.4368	5.80749	3.60183	4.11281	6.40263	3.29006	3.37313	3.24442	2.86932
TCGA-CC-A7IJ	382	0	5.46179	2.42484	7.4306	4.17104	4.89665	7.66009	4.5329	4.10433	4.18114	6.45028
TCGA-DD-A4NF	942	0	2.08223	1.75206	6.19351	3.35578	3.67275	6.28256	3.96287	3.06435	4.09323	1.83827
TCGA-UB-A7ME	486	0	2.72979	1.72089	6.4704	4.19472	4.47361	5.94109	3.116	3.99582	3.84635	2.25438
TCGA-UB-AA0V	314	0	1.6688	1.60516	5.71435	3.27615	3.97349	6.30209	3.00953	3.25633	3.62055	1.32981
TCGA-BC-A216	1351	0	3.83546	2.07498	5.90022	2.99458	4.69944	5.67175	4.91245	3.95488	4.4279	2.26918
TCGA-G3-AAV1	359	1	3.26825	1.63334	6.78014	3.87887	4.22277	6.22565	2.90258	3.89813	3.30537	3.85911
TCGA-LG-A9QD	366	0	1.87436	0.922655	5.86529	3.21137	4.11236	6.79847	2.79956	3.61853	3.28337	1.49764
TCGA-EP-A2KB	596	1	3.45908	1.72391	5.74026	4.37952	4.75747	5.89616	3.62432	3.29288	4.14307	2.11646
TCGA-DD-AAVR	2513	0	2.44276	1.00942	6.92052	3.24753	3.5663	6.37245	3.50608	3.89992	3.63154	2.23879
TCGA-DD-AAEK	1067	0	2.45059	1.25586	6.06747	3.37548	4.08191	5.79681	3.43716	2.84258	3.76065	1.97651
TCGA-UB-A7MC	500	0	3.55653	1.9244	5.85527	3.68562	4.41215	5.25115	3.10822	3.39959	3.82085	2.16066
TCGA-CC-A9FS	211	0	3.64354	1.70752	5.34654	3.63687	4.61639	6.47054	3.08478	3.20906	3.98754	2.68773
TCGA-UB-A7MB	601	0	3.86343	2.00795	6.4064	3.56907	5.4741	4.82082	3.48817	4.1651	4.36979	1.62002
TCGA-DD-A73C	701	0	2.28727	1.32803	5.91172	3.87756	4.16171	5.9311	2.85012	3.37008	4.20014	1.24647
TCGA-DD-A4NI	816	0	2.17616	1.23652	5.36828	2.78388	3.76986	5.75046	2.9694	3.18396	3.07264	1.12829
TCGA-DD-AAW0	2015	0	2.7827	1.21226	5.58953	3.25403	4.48687	6.3291	3.76546	3.24422	3.32908	2.426
TCGA-XR-A8TC	1339	0	3.30352	1.82542	5.34955	3.56723	4.08472	5.87798	4.68001	2.77461	4.28538	1.68181
TCGA-DD-AADP	458	0	2.96179	1.67591	5.8631	3.42604	4.7644	7.06201	3.37016	3.18368	4.22391	1.71892
TCGA-DD-A3A5	3125	1	2.58378	1.11597	5.83787	3.46055	4.36648	5.88279	4.22781	4.16691	4.16218	1.79813
TCGA-BW-A5NP	1	0	2.5717	1.89344	6.09	4.45931	5.25931	6.51839	4.47073	3.58583	4.39128	2.95138
TCGA-BW-A5NO	20	0	2.60006	1.49891	6.04071	3.24292	5.01475	6.08861	3.47346	4.65956	4.30673	2.81668
TCGA-FV-A3I0	848	0	2.05586	2.26424	6.49553	3.85878	4.68778	7.50901	2.04138	3.71289	3.85162	4.35543
TCGA-2Y-A9HB	260	0	2.57333	1.10353	6.05626	3.12247	4.01823	5.59624	3.0498	3.48365	3.61702	1.79627
TCGA-G3-A25U	1636	0	2.98559	1.71567	5.79227	3.91547	4.55405	5.67774	2.6703	3.57924	3.69028	1.049
TCGA-KR-A7K0	65	1	2.53685	1.26033	6.52719	3.25411	4.49536	6.00556	4.56164	3.53797	3.79693	2.94045
TCGA-DD-AAC9	347	0	2.29569	1.01135	6.10459	3.32031	4.20517	6.10575	1.97431	3.33093	2.98977	1.44779
TCGA-PD-A5DF	639	1	3.03708	1.63185	6.27263	3.13583	4.96539	6.76035	4.93619	4.31928	3.7636	2.47532
TCGA-BC-4072	1490	1	3.87119	1.43691	6.49075	4.15288	4.75357	7.04858	3.62814	3.97691	4.17322	3.29759
TCGA-DD-AAD8	1219	0	2.53222	1.1903	5.75004	3.48594	4.33879	5.88059	3.9882	4.36855	3.41336	2.47163
TCGA-RC-A6M5	15	0	1.80455	1.3017	6.13065	2.93427	4.24052	6.96145	2.35242	3.32416	3.69122	2.74674
TCGA-DD-A3A1	233	1	3.1856	1.11776	6.62512	3.67733	4.49674	6.90711	3.72976	4.46939	3.20495	4.49784
TCGA-CC-A7IG	299	1	4.31309	1.96177	6.72257	3.20939	5.85026	6.58198	4.77032	4.22519	4.49986	6.50472
TCGA-2Y-A9H3	1516	0	1.80653	1.20758	6.1356	3.77217	3.82225	4.97236	1.29325	3.81801	3.78539	2.24498
TCGA-DD-AAEH	784	0	2.38267	1.25997	6.17448	3.53846	4.26827	6.08001	2.94251	3.50703	4.14895	2.24205
TCGA-DD-AACJ	2102	0	2.80335	1.20113	6.98889	3.60392	4.20641	6.08202	3.15979	4.22964	3.16366	4.34338
TCGA-DD-A4NE	660	1	3.77892	2.05987	5.99506	3.43079	5.52092	7.03985	4.77765	3.69251	3.74972	2.55729
TCGA-DD-A1EC	602	0	3.22917	1.80509	6.51032	4.22161	4.61785	6.52879	3.92062	3.81855	3.51542	3.37657
TCGA-CC-A7IE	217	1	4.1038	1.44694	6.92348	3.71598	4.5352	7.50741	4.66445	4.00333	3.87832	3.28623
TCGA-BC-A10X	770	1	2.36667	1.64773	5.69025	3.94184	4.09561	6.85627	3.37626	3.16655	3.24051	1.37835
TCGA-CC-5260	87	1	3.73131	2.59822	6.73953	4.21356	5.49673	6.34571	1.28416	3.5651	4.67446	4.63077
TCGA-DD-A11B	14	1	2.46514	1.65168	5.11812	3.45566	4.47956	6.28846	3.1961	2.90512	3.64376	1.80281
TCGA-CC-5261	97	1	3.6534	2.32377	5.86764	3.75686	4.91359	5.48817	4.32553	3.5393	4.37966	2.68854
TCGA-BC-A10Q	1135	1	3.22083	3.16672	5.85424	4.66382	5.01273	7.28074	1.3062	3.23211	4.79581	3.00892
TCGA-DD-AAW2	1855	0	1.7737	1.43994	6.03463	3.24516	4.02579	4.92726	2.75566	3.37199	3.31581	2.58655
TCGA-MI-A75H	747	0	2.47205	1.23983	7.0171	3.69521	4.48938	5.87891	3.57937	3.62926	3.92292	2.8516
TCGA-DD-AACN	1302	0	2.61124	2.11083	5.75566	3.95726	4.3124	6.37552	3.82035	3.70436	4.28735	2.90547
TCGA-2Y-A9GU	1939	0	2.24999	0.97159	6.05644	2.81899	4.25905	5.72126	2.28865	3.23547	3.88004	1.34432
TCGA-ZP-A9CZ	706	0	4.05445	1.87617	6.37553	3.50785	5.09955	5.94443	4.01271	4.11441	4.35594	2.90111
TCGA-2Y-A9H0	3675	0	4.45782	1.56418	6.0917	2.9495	5.7711	6.78344	4.25338	3.99159	4.31551	4.06444
TCGA-DD-AACI	1618	0	2.55243	1.40621	5.70244	3.82561	4.09004	5.77195	1.952	4.39347	2.60516	2.88186
TCGA-XR-A8TG	898	0	3.42347	1.7219	5.96402	3.22147	5.07082	6.56577	4.50107	3.99414	4.03275	1.73257
TCGA-2Y-A9GX	2442	0	3.06355	1.59039	6.25826	3.45373	4.2701	6.16097	4.28732	3.6541	3.32106	3.03018
TCGA-ED-A7PZ	6	0	3.76425	1.65402	6.71327	3.54634	4.18736	7.45929	4.43775	4.72531	3.75125	4.56308
TCGA-DD-A3A7	419	1	2.64697	1.49247	5.18826	3.97954	4.80877	5.90105	2.81899	3.94436	3.20522	4.95218
TCGA-G3-AAV4	27	1	2.77256	1.45012	6.13744	4.26472	5.0665	6.44686	1.94651	3.44453	4.00503	2.82776
TCGA-WJ-A86L	345	0	2.53468	1.44191	4.68723	2.58374	5.36884	5.9742	4.57629	4.48411	4.09242	2.24394
TCGA-ED-A82E	408	0	2.1978	2.85431	5.84496	3.9576	4.7592	7.19105	1.29366	3.00454	4.84037	3.53732
TCGA-G3-A25V	860	0	2.38209	1.33445	6.40825	3.8707	4.60681	6.53163	3.55278	3.51586	3.26833	2.7729
TCGA-DD-A4NQ	373	1	4.14012	1.57473	7.04751	4.16708	5.14524	7.54732	5.43425	4.16005	4.22113	6.72522
TCGA-G3-A3CJ	594	0	2.20796	1.32008	6.01964	4.42744	3.94653	6.16563	1.95416	3.49096	3.10467	1.13593
TCGA-ES-A2HS	688	1	2.04984	1.46404	5.38068	4.36713	4.11041	5.17478	2.1167	3.48641	4.16177	1.52256
TCGA-ES-A2HT	438	1	2.28131	0.890797	5.14294	3.68974	3.72486	6.3663	1.40724	3.64815	3.21692	1.30059
TCGA-FV-A495	1	0	3.09383	1.41857	5.99476	3.3374	4.382	5.59665	2.2458	4.19643	3.98422	2.43472
TCGA-DD-A1EA	2415	0	2.94996	1.8055	5.85851	3.53465	4.23992	5.88337	2.0246	3.49358	3.84606	3.96289
TCGA-BC-A10Z	34	1	4.04528	1.76812	5.72589	3.66266	5.76298	6.09793	4.65609	3.90166	4.45337	2.45565
TCGA-BC-A10W	91	1	4.7431	2.587	7.75597	4.90913	5.34951	6.84364	3.88193	4.74283	3.65479	5.432
TCGA-BC-A10R	308	1	1.8307	2.12618	6.24733	4.6475	4.14108	5.8161	4.75195	3.28328	5.08315	1.86892
TCGA-DD-A11D	1560	1	2.21925	1.24092	6.11337	3.35612	4.72704	6.23678	3.48698	3.6283	3.26846	1.3384
TCGA-BC-A10Y	711	1	3.42016	1.73868	5.96828	3.38267	4.66906	5.9245	3.06112	4.30568	4.12868	2.85571
TCGA-DD-A113	2425	0	3.59934	1.83806	5.85623	3.64767	4.94967	5.47654	2.88591	3.10786	4.29771	2.52203
TCGA-DD-A1EE	349	1	3.50162	1.82334	6.12947	3.78948	4.19676	6.45042	4.33822	3.69292	3.76044	3.16989
TCGA-DD-A1EF	394	1	2.5276	1.82196	6.81019	3.66138	3.92565	5.42366	4.35501	3.92304	4.59437	2.87238
TCGA-BC-A110	2116	1	2.51134	1.23113	5.77709	3.45188	4.11423	7.2506	3.69297	3.60616	3.0602	1.78885
TCGA-DD-A114	1149	1	5.33735	2.59441	6.86513	3.65973	5.61588	6.01452	3.18856	4.24455	4.43086	5.89755
TCGA-CC-5258	129	1	4.60756	1.70079	7.18679	4.00228	5.23851	7.13541	4.65679	3.56164	4.16597	3.51531
TCGA-BC-A10S	1423	1	2.33757	1.44985	6.18784	4.11172	4.10873	6.40312	3.65078	3.40059	3.29902	1.94471
TCGA-CC-5264	102	1	4.87242	2.52311	6.34511	3.15921	4.69091	7.41031	4.64658	4.05568	4.97015	4.44945
TCGA-3K-AAZ8	396	0	2.00745	1.42089	5.79265	3.10921	4.34223	6.19749	2.93834	3.66718	3.68103	1.83216
TCGA-G3-AAV0	476	0	1.64418	1.06853	5.48804	3.07533	4.30792	4.75478	2.48834	3.819	3.27042	2.04757
TCGA-5R-AA1C	520	0	2.88717	1.26255	6.12324	3.70261	4.37423	5.11089	3.37192	4.20931	3.41568	3.21386
TCGA-NI-A8LF	799	0	2.17005	1.09835	5.44388	3.36684	4.0198	5.51121	3.34949	3.62742	2.98472	1.69782
TCGA-RC-A7SB	588	0	2.71697	1.02574	6.78747	3.75949	5.22009	4.95257	2.6607	4.1175	4.02824	2.13422
TCGA-ZS-A9CG	341	0	1.25211	1.22293	6.41923	2.89156	3.73904	5.97001	4.218	3.32743	3.13476	2.23998
TCGA-FV-A3R3	366	1	1.47046	1.45791	6.60724	3.16676	4.18549	6.06912	2.50236	3.15196	4.20275	2.30366
TCGA-DD-A73D	693	0	3.5938	1.87613	5.54508	3.71008	4.08588	5.8399	2.26039	3.77578	4.39863	1.50243
TCGA-DD-AACZ	171	1	4.37539	2.12228	7.61211	4.33305	5.27374	7.25584	4.67758	4.75985	4.5197	6.2092
TCGA-2Y-A9GT	1624	1	1.63664	1.40626	5.75658	2.78526	4.59307	5.8136	2.44124	3.39584	3.37765	1.76511
TCGA-2Y-A9GV	2532	1	1.95695	1.50264	5.76721	3.21425	4.7028	6.77	3.18526	3.56312	3.59401	1.50838
TCGA-2Y-A9GW	1271	1	2.72589	1.23677	6.06245	2.85929	4.2428	5.53941	2.94791	3.44798	3.4294	3.99487
TCGA-BC-A3KF	8	0	3.17541	1.55464	6.1296	4.05189	5.25937	5.9346	3.87087	4.02567	3.72452	3.01908
TCGA-DD-AADS	474	0	1.37546	0.80554	4.83955	2.8973	4.00304	4.71841	1.44239	3.65284	3.51321	1.25175
TCGA-RC-A6M3	1	0	3.49688	1.75356	8.09378	4.15079	4.86427	7.14006	3.19702	4.28414	4.10552	3.94007
TCGA-2Y-A9GS	724	1	3.96783	1.84282	6.84657	4.12014	5.34931	6.68092	4.14617	4.60366	4.42506	4.88469
TCGA-K7-A6G5	512	0	2.76994	0.963326	6.25084	2.73472	4.79316	6.48854	2.83831	3.66663	3.6674	2.89303
TCGA-ED-A7PX	6	0	4.32005	1.78329	7.6665	3.64359	5.01695	6.9489	2.38634	4.28276	4.55646	5.11964
TCGA-DD-A1EH	1495	0	2.95369	2.09569	5.81116	3.78462	4.90332	6.05901	3.98378	2.9942	4.26406	2.63031
TCGA-DD-A11A	79	0	3.51269	1.19994	5.8721	3.64905	4.90156	6.0801	4.16672	3.62593	3.90023	2.89023
TCGA-CC-5263	129	1	5.05533	2.69922	7.19188	3.64338	5.57094	8.17511	6.44772	3.88047	4.55324	4.24017
TCGA-CC-A1HT	101	1	4.62281	2.66737	7.96713	4.3136	5.61209	7.68838	5.00875	4.61605	4.53429	6.57406
TCGA-EP-A12J	570	0	2.30495	1.42937	5.54834	3.46001	3.88336	5.5002	3.19459	3.73307	3.50227	1.21754
TCGA-CC-A123	219	0	3.63454	1.49057	6.57168	4.05815	5.03918	5.66425	3.50195	4.3342	4.0477	3.34561
TCGA-BC-A10T	837	1	3.14527	1.49344	6.29979	4.22295	4.30585	5.60527	3.54837	3.76866	3.7311	2.06064
TCGA-DD-A119	223	1	2.91583	1.08977	6.50694	3.45235	4.39083	6.04861	3.08882	3.51323	3.09936	1.92619
TCGA-BC-A10U	837	1	3.32968	1.63562	6.51071	4.15938	5.49256	7.3871	4.89711	4.35583	4.11383	4.30686
TCGA-DD-A1EI	183	0	3.72989	1.79701	6.80273	3.65295	5.35263	6.98389	4.81301	4.01304	4.29851	3.91389
TCGA-DD-A1EB	2017	0	2.91466	1.50812	5.5524	3.57902	4.46775	5.96657	1.7405	3.69508	3.35178	0.95628
TCGA-DD-A115	2542	1	3.81768	1.53321	5.9577	3.08809	5.50211	6.44972	3.18063	3.40497	3.81328	1.83802
TCGA-CC-5262	103	1	4.05122	1.59302	7.1681	4.0089	5.3226	6.85589	4.19179	3.92917	4.23635	4.3842
TCGA-BC-A112	153	1	4.51636	1.97845	7.46925	4.02142	4.40973	5.96006	3.75293	3.95422	3.77727	6.71057
TCGA-DD-A116	1622	1	3.02469	1.48882	5.96545	4.24381	4.56334	6.2701	2.87208	3.50169	3.83024	1.73466
TCGA-DD-A11C	662	0	2.81038	1.32227	6.15339	2.90418	4.93399	6.01699	3.37728	3.9764	4.01752	1.71888
TCGA-DD-A118	3437	0	2.51884	1.31996	6.08925	3.60835	4.3518	6.60095	0.618427	3.11994	3.90934	2.92541
TCGA-BC-4073	849	0	4.49221	2.09555	6.74426	4.47465	4.19915	8.02727	5.86839	3.96123	3.70297	3.75865
TCGA-2Y-A9H5	555	1	2.64789	1.61786	5.0723	3.77261	4.41317	5.8598	3.53598	3.10002	3.59405	2.09238
TCGA-RC-A6M6	9	0	4.64659	1.81631	7.3507	3.87489	5.36431	7.51524	4.99713	4.63813	4.23214	6.49895
TCGA-DD-AAD2	658	0	3.28389	1.09126	6.60098	3.3978	4.24134	6.39319	3.26176	3.4029	3.31774	2.85615
TCGA-ED-A8O6	56	1	3.48234	1.73552	6.83147	3.92914	4.62221	6.50654	4.32704	4.16794	4.37145	3.09898
TCGA-DD-AAE4	608	0	2.23625	1.44079	5.89497	3.7059	4.3296	5.62494	2.30521	3.64988	3.50024	1.76056
TCGA-DD-A73B	283	1	3.9439	1.71975	5.50115	3.09386	5.16234	7.25558	4.5461	2.96907	4.13761	1.90927
TCGA-DD-A3A6	3258	1	1.76112	1.1131	5.09053	3.4547	5.06669	4.36311	2.9851	3.08875	3.38229	3.69638
TCGA-DD-AACK	9	0	3.23609	1.33308	6.97682	3.65817	4.46407	6.48754	3.95744	4.07893	3.43063	3.9183
TCGA-G3-A3CG	673	0	2.71574	1.3856	5.43709	3.16694	4.39125	7.12868	3.25104	3.57595	3.59825	1.64883
TCGA-ED-A459	910	0	3.30584	1.7941	7.04719	3.48934	5.53331	8.15712	4.80229	4.90695	4.21989	4.86125
TCGA-DD-AAEB	478	0	1.07163	1.0425	4.70008	3.55883	4.1193	4.50273	2.25719	3.12709	3.19678	1.37846
TCGA-KR-A7K8	906	0	3.00779	1.2441	5.92835	3.34525	4.57745	6.51641	2.76979	4.05824	3.41611	3.78742
TCGA-RC-A7SF	579	0	2.29322	1.08011	5.71927	3.05003	4.60354	6.0492	4.1313	3.57347	3.00763	3.6658
TCGA-G3-A7M5	447	0	1.83657	1.1488	5.36252	3.15183	4.30441	6.57862	1.14835	3.49976	3.159	2.0351
TCGA-DD-AAE9	722	0	2.36896	1.52135	5.98747	3.27928	4.46167	5.20755	3.9686	3.96889	4.15635	2.6241
TCGA-ZP-A9D4	395	0	2.22379	1.58972	5.61283	3.4501	4.38616	4.53779	2.35409	3.54982	3.75678	1.14058
TCGA-K7-AAU7	359	0	3.89792	1.66198	6.88223	3.51974	5.07169	7.14969	4.71309	3.49233	3.96373	6.4492
TCGA-GJ-A3OU	879	0	3.81329	1.69149	6.71898	3.56669	5.15553	6.14687	3.70065	3.24922	3.71382	4.97577
